# Supplementary material for: 4,5,6,7-Tetra­chloro-2-(2,2,2-trifluoro­eth­yl)isoindoline-1,3-dione
Source: Acta Crystallogr Sect E Struct Rep Online. 2010 Jun 23;66(Pt 7):o1743. doi: 10.1107/S1600536810023019 (PMC3006784; doi:10.1107/S1600536810023019)
Supplement: Supplementary file 2 [file e-66-o1743-Isup2.hkl]

#
# h,k,l, Fc-squared, Fo-squared, sigma(Fo-squared) and status flag
#
data_I
_shelx_title ' shelx in P-1'
_shelx_refln_list_code          4
_shelx_F_calc_maximum      148.88
_exptl_crystal_F_000       360.00
_reflns_d_resolution_high  0.8405
 
loop_
 _symmetry_equiv_pos_as_xyz
 'x, y, z'
 '-x, -y, -z'
 
_cell_length_a     4.9425
_cell_length_b    10.7589
_cell_length_c    12.1304
_cell_angle_alpha 101.373
_cell_angle_beta  101.184
_cell_angle_gamma  92.704
 
_shelx_F_squared_multiplier     1.000
 
loop_
 _refln_index_h
 _refln_index_k
 _refln_index_l
 _refln_F_squared_calc
 _refln_F_squared_meas
 _refln_F_squared_sigma
 _refln_observed_status
   1   0   0     1477.15     1423.86      9.28 o
   2   0   0       98.35      107.52      1.07 o
   3   0   0     2303.19     2096.44      5.85 o
   4   0   0        1.34        0.56      0.34 o
   5   0   0      192.62      190.42      5.41 o
  -5   1   0       41.31       43.13      1.76 o
  -4   1   0        7.87        7.14      1.57 o
  -3   1   0     2680.78     2753.44     85.30 o
  -2   1   0        1.74        1.86      0.31 o
  -1   1   0     1429.31     1336.68      5.21 o
   0   1   0      646.31      606.79      5.77 o
   1   1   0     3038.05     2806.93     12.81 o
   2   1   0       97.61      109.96      0.93 o
   3   1   0      468.68      434.19      3.11 o
   4   1   0     1250.75     1353.09      9.63 o
   5   1   0      200.96      182.53      3.59 o
  -5   2   0       40.63       38.41      1.83 o
  -4   2   0      269.61      267.89      3.74 o
  -3   2   0       53.49       61.94      2.00 o
  -2   2   0     1197.68     1115.89      6.95 o
  -1   2   0      370.12      338.95      2.53 o
   0   2   0       46.75       43.38      0.55 o
   1   2   0     2766.26     2454.14      8.08 o
   2   2   0      803.60      851.71      5.74 o
   3   2   0       57.17       62.34      1.01 o
   4   2   0      294.72      286.19      2.33 o
   5   2   0        3.59        5.02      1.83 o
  -5   3   0       34.49       32.61      2.57 o
  -4   3   0     1302.06     1488.92     97.34 o
  -3   3   0     1230.90     1295.54     20.76 o
  -2   3   0       94.87       83.21      1.62 o
  -1   3   0       15.05       15.92      0.48 o
   0   3   0     1059.09     1008.80      9.67 o
   1   3   0      866.40      893.06     20.68 o
   3   3   0      649.37      552.37     20.14 o
   4   3   0       19.39       19.75      0.63 o
   5   3   0       49.33       44.52      4.04 o
  -5   4   0        1.28        2.15      1.19 o
  -4   4   0      228.78      245.04      8.86 o
  -3   4   0      326.53      314.28      6.61 o
  -2   4   0       72.33       66.01      1.22 o
  -1   4   0      992.58     1014.09      7.72 o
   0   4   0    13326.22    11887.50     41.03 o
   1   4   0      286.92      300.19      5.09 o
   2   4   0      236.88      212.48     15.73 o
   4   4   0        7.93        8.72      0.97 o
   5   4   0        1.94        2.34      1.04 o
  -5   5   0      102.17      104.36      3.30 o
  -3   5   0     1630.44     1676.58     15.01 o
  -2   5   0     1246.16     1290.52     17.55 o
  -1   5   0      109.19      112.31      2.82 o
   0   5   0        0.79        3.84      0.50 o
   1   5   0     2350.30     2442.84     49.84 o
   2   5   0        8.78        9.72      1.57 o
   3   5   0      135.95      141.26      8.34 o
   4   5   0     2406.74     2388.64     26.02 o
   5   5   0       71.07       70.47      3.06 o
  -5   6   0       10.17       10.57      2.04 o
  -4   6   0       14.39       14.49      1.84 o
  -3   6   0       31.85       33.27      2.33 o
  -2   6   0     1508.61     1537.94     16.18 o
  -1   6   0      827.58      891.30     22.38 o
   0   6   0      102.92      118.75      1.82 o
   1   6   0     1402.73     1424.39      6.61 o
   2   6   0      108.83      117.82      2.61 o
   3   6   0       92.28       79.73      2.38 o
   4   6   0      248.14      250.37     15.19 o
  -5   7   0        0.03        0.79      1.51 o
  -4   7   0      547.16      570.00     20.32 o
  -3   7   0      118.31      105.76      3.11 o
  -2   7   0        0.16        1.04      0.50 o
  -1   7   0       12.67       15.24      1.43 o
   0   7   0      171.16      162.62      1.90 o
   1   7   0       21.28       19.69      0.90 o
   2   7   0      143.33      111.01     10.27 o
   3   7   0       11.98       15.79      2.23 o
   4   7   0      131.99      126.83      3.64 o
  -4   8   0      352.14      378.08     19.54 o
  -3   8   0      278.94      287.67      9.41 o
  -2   8   0        5.40        5.36      0.83 o
  -1   8   0      219.14      210.06      9.94 o
   0   8   0     2680.94     2816.26     68.81 o
   1   8   0      189.77      186.35      6.70 o
   3   8   0        9.97       13.44      2.99 o
   4   8   0       31.76       28.00      3.54 o
  -4   9   0       22.16       22.08      2.29 o
  -3   9   0      437.19      454.81     20.91 o
  -2   9   0      257.14      251.12      3.33 o
  -1   9   0      143.86      140.12      4.34 o
   0   9   0     1190.87     1139.40     32.63 o
   1   9   0       12.78       10.89      1.19 o
   2   9   0       32.79       33.71      1.57 o
   3   9   0      378.60      386.37     27.12 o
  -3  10   0        8.14        5.48      1.75 o
  -2  10   0       92.96       92.98      3.00 o
  -1  10   0      117.26      116.90      4.20 o
   0  10   0        1.48        2.69      1.08 o
   1  10   0       16.38       15.17      2.50 o
   2  10   0       92.64       91.43      2.72 o
   3  10   0      185.81      198.57      5.88 o
  -3  11   0        9.42       11.52      2.43 o
  -2  11   0        5.55        5.62      1.17 o
  -1  11   0       33.39       34.43      3.54 o
   0  11   0       18.12       13.94      2.96 o
   1  11   0       47.92       47.19      2.28 o
   2  11   0      169.19      194.44      5.00 o
  -2  12   0        8.19        6.21      1.49 o
  -1  12   0      306.25      317.99      5.98 o
   0  12   0      337.32      342.68      6.21 o
   1  12   0      177.98      184.53      3.91 o
  -1 -12   1       67.73       66.60      2.59 o
   0 -12   1      104.61      103.03      2.63 o
   1 -12   1      131.51      140.79      3.30 o
   2 -12   1      143.29      135.10      3.91 o
  -2 -11   1       71.20       72.61      2.65 o
  -1 -11   1      282.99      272.01     14.08 o
   0 -11   1        0.11        1.25      0.67 o
   1 -11   1      140.28      144.10      2.88 o
   2 -11   1       47.10       44.23      1.92 o
   3 -11   1        8.79        8.85      1.14 o
  -3 -10   1       20.91       16.57      3.20 o
  -2 -10   1      111.10      121.62      3.99 o
  -1 -10   1      261.15      242.69      9.81 o
   0 -10   1       11.26       10.10      1.48 o
   1 -10   1      884.03      913.09     10.38 o
   2 -10   1      143.24      139.86      5.23 o
   3 -10   1        0.63        0.68      0.44 o
  -3  -9   1       54.41       50.52      4.08 o
  -2  -9   1     1029.36     1089.23     51.65 o
  -1  -9   1        4.95        5.32      1.11 o
   0  -9   1      858.48      888.28      8.38 o
   1  -9   1     1119.07     1160.02     16.30 o
   2  -9   1       98.16      103.60      2.48 o
   3  -9   1      715.66      700.49     25.11 o
   4  -9   1       47.03       48.94      3.05 o
  -4  -8   1      102.65      101.93      3.91 o
  -3  -8   1      152.35      169.84      5.96 o
  -2  -8   1        6.11        8.01      1.76 o
  -1  -8   1        0.18        1.02      0.37 o
   0  -8   1     2734.82     2958.14     73.06 o
   1  -8   1      821.06      830.57      6.78 o
   2  -8   1     1278.97     1307.67     36.84 o
   3  -8   1       31.24       29.55      1.70 o
   4  -8   1      381.84      401.65     20.88 o
  -4  -7   1      162.19      145.10      3.57 o
  -3  -7   1      969.07      994.66     51.22 o
  -2  -7   1        4.38        6.74      1.17 o
  -1  -7   1     1207.49     1298.98      5.84 o
   0  -7   1      495.99      496.34     14.62 o
   1  -7   1      435.72      440.42      8.64 o
   2  -7   1       18.70       21.20      1.50 o
   3  -7   1       16.32       16.59      1.01 o
   4  -7   1      163.82      173.55     10.45 o
   5  -7   1      111.20      104.99      3.67 o
  -4  -6   1        8.52        6.38      1.13 o
  -3  -6   1      200.71      192.54      2.81 o
  -2  -6   1       70.89       70.19      1.97 o
  -1  -6   1      115.50      106.92      1.56 o
   0  -6   1      233.58      243.82      2.57 o
   1  -6   1      624.49      618.09      4.61 o
   2  -6   1      179.15      182.54      2.70 o
   3  -6   1       32.64       30.19      3.13 o
   4  -6   1       91.26      106.10      7.02 o
   5  -6   1       71.82       67.30      2.95 o
  -5  -5   1      170.13      167.86      6.06 o
  -4  -5   1       60.55       55.28      4.68 o
  -3  -5   1      159.75      161.90      3.28 o
  -2  -5   1     3237.26     3162.59     69.47 o
  -1  -5   1     1779.20     1991.68      4.31 o
   0  -5   1      149.20      129.18      1.54 o
   1  -5   1      421.05      423.21      3.68 o
   2  -5   1      334.02      342.31      5.46 o
   3  -5   1     1733.00     1700.53     16.32 o
   4  -5   1       25.70       28.20      3.01 o
   5  -5   1      130.50      132.69      4.14 o
  -5  -4   1      483.70      511.16     14.54 o
  -4  -4   1       19.22       18.92      1.38 o
  -3  -4   1       13.00       14.33      3.38 o
  -2  -4   1       41.79       57.84      2.10 o
  -1  -4   1        0.13        0.59      0.25 o
   0  -4   1     3341.78     3139.95     45.08 o
   1  -4   1     2689.93     2547.45      9.78 o
   2  -4   1     1087.38     1083.23      7.01 o
   3  -4   1       26.14       20.16      6.55 o
   4  -4   1      967.55      987.36     10.18 o
   5  -4   1       96.24       95.89      3.16 o
  -5  -3   1      172.74      165.58      5.65 o
  -4  -3   1      111.82      111.16      2.36 o
  -3  -3   1     2201.85     2244.79     11.67 o
  -2  -3   1      106.60      105.71      1.27 o
   0  -3   1     2338.75     2162.16     14.01 o
   1  -3   1     3544.02     3308.44      9.33 o
   2  -3   1       92.72       89.80      3.37 o
   3  -3   1       28.66       30.15      1.43 o
   4  -3   1     1081.34     1108.59      8.15 o
   5  -3   1      387.60      406.43     17.23 o
  -5  -2   1     1138.50     1187.32     22.02 o
  -4  -2   1        0.77        0.55      0.21 o
  -3  -2   1      187.35      178.35      2.91 o
  -2  -2   1      443.43      446.31      2.49 o
  -1  -2   1      433.99      387.57      5.44 o
   0  -2   1      648.08      597.41      4.98 o
   2  -2   1        0.48        1.85      0.38 o
   3  -2   1       28.13       29.71      2.65 o
   4  -2   1        0.71        2.93      0.74 o
   5  -2   1       85.70       89.13      5.19 o
  -5  -1   1      417.13      440.36     11.87 o
  -4  -1   1       39.36       40.84      1.12 o
  -3  -1   1        0.06        1.99      0.54 o
  -2  -1   1     9690.28     8794.91     31.81 o
  -1  -1   1     1115.09     1033.46      6.56 o
   0  -1   1       23.04       23.47      0.63 o
   1  -1   1     2547.08     2451.76     17.87 o
   2  -1   1      172.78      161.20      3.53 o
   3  -1   1      455.87      399.87     19.93 o
   4  -1   1       15.16       18.57      1.51 o
   5  -1   1       65.54       61.68      2.05 o
  -5   0   1      350.68      378.51     16.21 o
  -4   0   1      151.70      141.77      5.87 o
  -3   0   1       31.80       36.06      1.22 o
  -2   0   1      233.97      251.24      2.10 o
  -1   0   1      566.72      533.02      2.79 o
   0   0   1        1.21        2.15      0.34 o
   1   0   1      223.07      232.71      3.25 o
   2   0   1      442.38      406.73      9.07 o
   3   0   1     1157.51     1189.93     29.95 o
   4   0   1      270.17      257.90      4.09 o
   5   0   1        5.60        4.30      0.75 o
  -5   1   1      235.20      247.16      8.32 o
  -4   1   1      539.47      608.80      8.38 o
  -3   1   1     2004.62     2036.93     42.15 o
  -2   1   1       60.79       64.07      0.99 o
  -1   1   1     1045.15      995.74      6.48 o
   0   1   1      204.20      206.20      2.42 o
   1   1   1      442.63      424.88      2.38 o
   2   1   1     1180.22     1181.19      5.25 o
   3   1   1      146.74      146.52      4.08 o
   4   1   1      749.50      688.61     17.72 o
   5   1   1      115.78      114.65      4.30 o
  -5   2   1      333.48      339.80      8.91 o
  -3   2   1      217.58      228.60      6.93 o
  -2   2   1      208.40      218.16      1.61 o
  -1   2   1      180.25      162.51      2.72 o
   0   2   1       90.43       87.75      1.40 o
   1   2   1     2329.29     2225.09      4.04 o
   2   2   1      151.83      158.98      4.19 o
   3   2   1      120.32      125.49      4.60 o
   4   2   1       13.58       16.86      2.01 o
   5   2   1        0.21        1.06      1.21 o
  -5   3   1      268.99      285.05     11.17 o
  -4   3   1       36.36       40.32      2.23 o
  -3   3   1      473.31      459.76      4.37 o
  -2   3   1     3443.07     3240.51     64.27 o
  -1   3   1     2413.36     2261.46     14.98 o
   0   3   1     1361.51     1338.38      5.91 o
   1   3   1       70.41       64.82      1.07 o
   2   3   1       94.07       97.62      1.99 o
   3   3   1      118.13       94.84      1.93 o
   4   3   1       45.36       41.81      1.12 o
   5   3   1       42.22       38.41      2.61 o
  -5   4   1      105.57      111.95      6.38 o
  -4   4   1      684.46      744.03     18.43 o
  -3   4   1       39.10       36.55      1.39 o
  -2   4   1      348.51      360.24      7.51 o
  -1   4   1      656.20      652.79      9.65 o
   0   4   1      176.49      185.57      3.26 o
   1   4   1      239.00      270.29      3.25 o
   2   4   1     1710.46     1727.39     10.78 o
   3   4   1     2135.28     2007.04     32.25 o
   4   4   1       21.58       21.94      1.38 o
   5   4   1       14.42       11.46      4.00 o
  -5   5   1      198.01      202.86      5.07 o
  -4   5   1        4.86        3.33      0.99 o
  -3   5   1       10.66        7.83      0.69 o
  -2   5   1      100.18      102.05      5.31 o
  -1   5   1       10.21       10.62      0.85 o
   0   5   1       20.49       11.66      0.47 o
   1   5   1       84.01       92.48      1.12 o
   2   5   1      120.96      107.59      1.15 o
   3   5   1      116.30      116.93      3.97 o
   4   5   1        0.05        0.68      0.84 o
  -5   6   1      422.10      457.26     24.65 o
  -4   6   1      291.87      279.43      5.26 o
  -3   6   1        4.15        4.39      0.76 o
  -2   6   1      301.80      293.23      2.88 o
  -1   6   1      738.36      846.50      7.08 o
   0   6   1       55.42       53.86      1.02 o
   1   6   1      570.18      566.29      5.71 o
   2   6   1      739.67      749.31     13.17 o
   3   6   1       24.60       22.56      1.49 o
   4   6   1      147.69      134.54      3.35 o
  -5   7   1      719.09      783.07     12.12 o
  -4   7   1        0.36        2.00      1.06 o
  -3   7   1      339.43      323.20     10.60 o
  -2   7   1      866.14      857.73     12.42 o
  -1   7   1     1486.36     1534.17     11.20 o
   0   7   1     2082.28     2188.07     10.46 o
   1   7   1      247.50      233.77      5.37 o
   2   7   1       20.53       21.51      1.24 o
   3   7   1      187.92      190.58      3.39 o
   4   7   1       98.84      101.32      3.13 o
  -4   8   1       47.75       47.36      4.12 o
  -3   8   1      289.03      281.50      5.94 o
  -2   8   1      321.16      314.95      8.63 o
  -1   8   1       10.97       10.47      1.47 o
   0   8   1      130.39      137.16      2.50 o
   1   8   1      952.32      915.08      6.19 o
   2   8   1       58.92       51.97      2.84 o
   3   8   1      990.21     1034.41     48.06 o
  -4   9   1       17.84       21.71      2.29 o
  -3   9   1      147.78      137.21      2.83 o
  -2   9   1       10.22       10.49      1.08 o
  -1   9   1      538.41      564.34     19.67 o
   0   9   1     2035.56     2052.68     20.06 o
   1   9   1        0.85        1.43      0.51 o
   2   9   1      394.63      382.36     25.61 o
   3   9   1       70.77       73.35      2.63 o
  -3  10   1      116.05      113.98      3.55 o
  -2  10   1        2.94        3.16      0.79 o
  -1  10   1      182.02      175.48      7.67 o
   0  10   1       80.88       75.24      4.44 o
   1  10   1       44.93       44.25      2.38 o
   2  10   1      214.99      218.72      7.22 o
  -3  11   1      238.27      237.02      4.01 o
  -2  11   1      158.43      157.65      4.69 o
  -1  11   1      384.54      374.18     16.41 o
   0  11   1      947.83     1011.23     53.01 o
   1  11   1       62.36       65.64      2.72 o
   2  11   1       29.68       31.31      1.71 o
  -1  12   1      203.99      199.37      5.66 o
   0  12   1       19.50       20.86      1.23 o
  -1 -12   2       43.15       50.40      2.98 o
   0 -12   2      127.48      128.38      7.18 o
   1 -12   2      108.48      110.50      5.88 o
   2 -12   2       26.17       26.40      1.55 o
  -2 -11   2       16.08       17.00      3.32 o
  -1 -11   2      248.80      251.41      4.79 o
   0 -11   2       64.45       65.56      1.63 o
   1 -11   2        0.40        1.03      0.49 o
   2 -11   2      345.10      328.78     11.92 o
   3 -11   2       45.70       44.39      1.85 o
  -3 -10   2      114.61      120.11      3.59 o
  -2 -10   2      643.09      675.24     32.40 o
  -1 -10   2      878.68      862.63     35.98 o
   0 -10   2       61.27       57.55      1.68 o
   1 -10   2     3456.32     3812.91     24.49 o
   2 -10   2        7.96        9.55      1.41 o
   3 -10   2      131.57      120.48      4.19 o
  -3  -9   2       14.08       13.20      1.79 o
  -2  -9   2      684.14      722.78     23.30 o
  -1  -9   2       27.81       24.22      1.07 o
   0  -9   2      581.56      581.16     15.12 o
   1  -9   2      302.36      330.20      7.58 o
   2  -9   2      250.33      260.60      3.39 o
   3  -9   2       48.98       41.39      2.12 o
   4  -9   2      173.44      181.53      9.43 o
  -4  -8   2        4.04        4.84      1.65 o
  -3  -8   2      610.78      581.30      7.11 o
  -2  -8   2      395.94      367.63     18.74 o
  -1  -8   2      382.59      382.55      6.12 o
   0  -8   2        7.94        7.72      0.90 o
   1  -8   2       15.72       15.98      0.85 o
   2  -8   2      331.44      331.16     17.73 o
   3  -8   2      372.54      378.22     11.31 o
   4  -8   2       24.72       21.18      2.33 o
  -4  -7   2        5.28        7.01      1.00 o
  -3  -7   2     1399.19     1405.69     73.97 o
  -2  -7   2        2.42        3.02      1.69 o
  -1  -7   2       95.93       86.72      2.06 o
   0  -7   2       21.68       22.80      0.93 o
   1  -7   2      483.91      499.55     12.04 o
   2  -7   2      231.12      234.96      7.45 o
   3  -7   2      670.34      627.26     12.37 o
   4  -7   2      506.19      510.59     34.97 o
  -4  -6   2      261.31      278.68     19.84 o
  -3  -6   2      753.39      733.35      5.17 o
  -2  -6   2     1764.40     1813.04      6.70 o
  -1  -6   2      178.67      160.94      1.33 o
   0  -6   2      503.49      503.43      5.32 o
   1  -6   2     6208.48     5800.37    304.70 o
   2  -6   2        3.95        5.40      0.63 o
   3  -6   2      370.06      356.31      7.06 o
   4  -6   2        0.77        1.05      0.75 o
   5  -6   2       12.21       10.06      3.15 o
  -5  -5   2      139.36      145.77      5.38 o
  -4  -5   2      146.03      145.34      4.55 o
  -3  -5   2       45.81       48.22      1.57 o
  -2  -5   2      443.44      420.51      3.18 o
  -1  -5   2        1.81        1.82      0.18 o
   0  -5   2     2199.70     2246.12     12.88 o
   1  -5   2      555.07      548.99      9.09 o
   2  -5   2     1184.07     1254.61      5.95 o
   3  -5   2      345.74      344.46      6.51 o
   4  -5   2      262.24      267.15      4.51 o
   5  -5   2      708.06      690.94     23.33 o
  -5  -4   2        6.19        7.29      1.38 o
  -4  -4   2       31.79       29.21      1.54 o
  -3  -4   2      492.09      519.28     16.92 o
  -2  -4   2       43.36       56.61      1.24 o
  -1  -4   2     4792.19     4828.53     17.01 o
   0  -4   2      175.61      167.73      2.89 o
   1  -4   2     1566.26     1562.41     15.89 o
   2  -4   2     1226.11     1219.41      5.90 o
   3  -4   2       11.08        8.43      1.76 o
   4  -4   2      368.86      368.40      7.10 o
   5  -4   2      389.91      404.57      8.90 o
  -5  -3   2       29.11       31.23      3.66 o
  -4  -3   2       60.10       57.76      3.34 o
  -3  -3   2      651.77      634.38     10.89 o
  -2  -3   2       47.67       44.17      1.05 o
  -1  -3   2       79.18       69.25      1.10 o
   0  -3   2      148.29      146.59      2.42 o
   1  -3   2      836.17      852.91      9.17 o
   2  -3   2      247.06      305.52      4.64 o
   4  -3   2       94.02       90.49      4.60 o
   5  -3   2        3.23        2.12      0.72 o
  -5  -2   2       58.94       55.59      3.08 o
  -4  -2   2      722.77      692.81      4.88 o
  -3  -2   2      716.37      715.20     23.62 o
  -2  -2   2     3007.64     2868.99     16.09 o
  -1  -2   2      139.15      152.58      2.31 o
   0  -2   2      593.36      563.35      2.83 o
   1  -2   2    22164.16    21258.63     40.99 o
   2  -2   2      835.70      961.67     28.87 o
   3  -2   2        0.04        0.48      0.38 o
   4  -2   2       31.47       34.12      1.77 o
   5  -2   2        8.52        9.13      1.12 o
  -5  -1   2     1744.06     1840.85    103.09 o
  -4  -1   2        1.26        1.38      0.36 o
  -3  -1   2        2.29        1.47      0.26 o
  -2  -1   2      201.27      202.25      1.20 o
  -1  -1   2      118.17      127.79      1.24 o
   0  -1   2     2546.81     2409.24     14.62 o
   2  -1   2      794.46      793.23      6.21 o
   3  -1   2        2.39        1.53      0.55 o
   4  -1   2      921.01     1003.04      7.02 o
   5  -1   2      475.76      462.22     15.73 o
  -5   0   2        0.11        1.12      0.90 o
  -4   0   2       10.89       14.39      1.39 o
  -3   0   2      404.16      404.60     15.17 o
  -2   0   2      863.00      871.70      9.85 o
  -1   0   2      340.63      347.87      3.94 o
   0   0   2      789.88      694.68      3.33 o
   1   0   2      116.07      108.30      2.95 o
   2   0   2      393.60      379.77      2.93 o
   3   0   2       98.35      106.63      2.24 o
   5   0   2      280.43      293.76     10.13 o
  -5   1   2       55.54       57.69      2.50 o
  -4   1   2       75.22       73.11      2.66 o
  -3   1   2      199.71      213.83      3.87 o
  -2   1   2       63.52       74.97      1.09 o
  -1   1   2      269.47      266.82      5.12 o
   0   1   2     3249.66     2969.89      5.74 o
   1   1   2      388.32      417.98      5.51 o
   2   1   2      577.79      583.00      4.06 o
   3   1   2     1179.44     1242.27      9.44 o
   4   1   2       37.15       38.72      1.08 o
   5   1   2      108.36      107.00      2.86 o
  -5   2   2       13.23       14.45      1.81 o
  -4   2   2        6.71       13.28      2.01 o
  -1   2   2      273.20      281.26      5.81 o
   0   2   2     2302.36     2233.04     19.13 o
   1   2   2     3643.69     3392.65     11.90 o
   2   2   2      369.66      372.30      8.85 o
   3   2   2       68.34       76.80      1.90 o
   4   2   2      160.10      161.55      4.45 o
   5   2   2        0.50        0.49      1.17 o
  -5   3   2      746.41      790.75     36.94 o
  -4   3   2       20.96       17.20      1.35 o
  -3   3   2       31.17       35.21      0.81 o
  -2   3   2      512.48      526.79      9.21 o
  -1   3   2       29.97       38.48      0.91 o
   0   3   2      134.23      143.26      1.75 o
   2   3   2      679.15      716.96      8.02 o
   3   3   2       37.35       32.34      0.70 o
   4   3   2     1096.85     1095.07     31.19 o
   5   3   2      347.52      365.63     11.42 o
  -5   4   2        0.01        0.89      1.08 o
  -4   4   2      210.72      202.93      4.38 o
  -3   4   2      451.62      474.06      6.09 o
  -2   4   2      693.10      719.88     18.90 o
  -1   4   2     3791.18     3726.15     14.14 o
   0   4   2      309.96      335.10      6.35 o
   1   4   2     1206.98     1212.49      8.72 o
   2   4   2       43.95       50.35      2.07 o
   3   4   2        1.57        1.37      0.29 o
   4   4   2       35.53       34.53      1.63 o
  -5   5   2        0.00        0.29      0.96 o
  -4   5   2      259.85      252.50      7.98 o
  -3   5   2      322.84      353.00     10.59 o
  -2   5   2       41.90       52.95      2.22 o
  -1   5   2      241.94      282.68      3.61 o
   0   5   2     2681.98     2559.93    142.01 o
   1   5   2       90.14       99.34      2.47 o
   2   5   2      930.55      957.18     13.23 o
   3   5   2      461.76      477.96      6.65 o
   4   5   2       42.98       36.21      3.91 o
  -5   6   2        0.06        1.20      1.19 o
  -4   6   2       73.99       67.94      3.33 o
  -3   6   2     1792.54     1905.14     42.36 o
  -2   6   2      281.44      268.81     10.24 o
  -1   6   2      112.32      107.45      4.76 o
   0   6   2     1452.09     1472.33      9.27 o
   1   6   2      268.28      243.68      8.14 o
   2   6   2      118.25      117.41      1.83 o
   3   6   2      133.79      131.26      6.95 o
   4   6   2      189.84      185.37      4.89 o
  -5   7   2      989.00     1046.69     12.70 o
  -4   7   2      188.28      186.30      4.97 o
  -3   7   2        7.91        7.99      1.10 o
  -2   7   2       49.15       53.03      4.07 o
  -1   7   2        4.19        5.29      1.23 o
   0   7   2      284.09      289.48     10.20 o
   1   7   2     5403.39     5210.77    244.67 o
   2   7   2       43.14       41.54      1.38 o
   3   7   2       93.28       88.68      3.22 o
   4   7   2      361.88      362.64     17.38 o
  -4   8   2        0.20        0.73      0.93 o
  -3   8   2      447.96      464.58      6.45 o
  -2   8   2      931.17      952.14     10.25 o
  -1   8   2      584.69      591.74     11.70 o
   0   8   2        0.01        1.19      1.02 o
   1   8   2        6.19        9.05      0.84 o
   2   8   2       12.78        9.85      1.43 o
   3   8   2       19.41       13.36      3.00 o
  -4   9   2      130.61      134.65      3.94 o
  -3   9   2      522.93      500.76      6.50 o
  -2   9   2      450.40      468.28      5.32 o
  -1   9   2       25.49       22.04      2.54 o
   0   9   2        8.17        7.07      1.02 o
   1   9   2       75.64       70.72      2.12 o
   2   9   2       66.58       66.17      6.44 o
   3   9   2       46.16       53.37      2.08 o
  -3  10   2     1115.16     1084.75     32.41 o
  -2  10   2      536.99      580.84     11.83 o
  -1  10   2       70.03       68.52      2.41 o
   0  10   2       52.16       45.91      2.07 o
   1  10   2        7.46        9.17      1.73 o
   2  10   2       24.08       23.85      1.87 o
  -2  11   2       86.62       91.56      3.74 o
  -1  11   2        8.20        6.62      1.20 o
   0  11   2        5.16        5.08      1.10 o
   1  11   2     1055.04     1082.02     46.04 o
  -1  12   2       40.53       46.06      1.83 o
  -1 -12   3      146.21      148.81      4.07 o
   0 -12   3       15.54       15.17      1.10 o
   1 -12   3       56.80       60.04      2.21 o
   2 -12   3      787.20      780.98     13.76 o
  -2 -11   3       18.53       16.69      1.86 o
  -1 -11   3     1026.83     1052.32     49.54 o
   0 -11   3       98.36       97.15      5.82 o
   1 -11   3       61.52       55.41      1.71 o
   2 -11   3        1.58        3.29      0.95 o
   3 -11   3       13.72       10.84      1.94 o
  -3 -10   3       36.96       30.99      1.44 o
  -2 -10   3       11.46        7.38      1.61 o
  -1 -10   3      262.42      266.82      9.25 o
   0 -10   3        0.28        1.02      0.37 o
   1 -10   3       47.97       49.27      1.62 o
   2 -10   3     1416.88     1387.82     27.52 o
   3 -10   3      405.64      406.14     15.45 o
  -3  -9   3      227.09      233.38     17.04 o
  -2  -9   3      101.80       93.45      2.61 o
  -1  -9   3       10.09        9.46      1.02 o
   0  -9   3      310.75      309.96      8.21 o
   1  -9   3      131.74      131.16      3.90 o
   2  -9   3      102.26       92.77      2.28 o
   3  -9   3      271.41      251.58      9.10 o
   4  -9   3        4.09        3.73      0.92 o
  -4  -8   3       69.58       66.98      2.33 o
  -3  -8   3       25.34       29.39      1.36 o
  -2  -8   3      168.53      170.69      2.58 o
  -1  -8   3      138.62      130.64      5.19 o
   0  -8   3      229.17      221.49      4.66 o
   1  -8   3      268.31      261.80      6.49 o
   2  -8   3      403.46      420.11      7.68 o
   3  -8   3       31.18       33.36      1.18 o
   4  -8   3       40.87       40.64      2.25 o
  -4  -7   3      776.24      816.48     13.43 o
  -3  -7   3      215.70      210.17      3.56 o
  -2  -7   3       22.56       21.12      1.24 o
  -1  -7   3     2414.10     2473.48     12.71 o
   0  -7   3      664.48      691.90     15.72 o
   1  -7   3      343.20      362.27      6.42 o
   2  -7   3        6.17        6.95      1.00 o
   3  -7   3       79.04       73.93      1.80 o
   4  -7   3        0.36        0.49      1.08 o
  -5  -6   3       17.51       15.16      1.74 o
  -4  -6   3       64.52       67.70      5.81 o
  -3  -6   3        0.34        0.96      0.53 o
  -2  -6   3       19.45       19.99      0.92 o
  -1  -6   3      765.22      734.15     14.13 o
   0  -6   3      640.06      648.92      6.19 o
   1  -6   3       57.92       59.56      2.19 o
   2  -6   3      736.69      715.97     15.60 o
   3  -6   3      323.83      330.65      5.43 o
   4  -6   3      551.53      527.83      8.71 o
   5  -6   3       53.50       52.84      2.69 o
  -5  -5   3       67.00       58.88      2.15 o
  -4  -5   3      860.60      859.64     15.93 o
  -3  -5   3       81.52       82.35      2.09 o
  -2  -5   3      804.47      824.86      4.31 o
  -1  -5   3      215.83      221.90      3.49 o
   0  -5   3      579.59      579.31      7.14 o
   1  -5   3      654.18      623.28      7.04 o
   2  -5   3       17.05       16.88      0.61 o
   3  -5   3      516.59      509.92     10.03 o
   4  -5   3      123.89      123.39      4.71 o
   5  -5   3        1.22        2.36      2.42 o
  -5  -4   3      188.74      185.29      5.93 o
  -4  -4   3      316.14      310.88      3.94 o
  -3  -4   3        0.50        1.40      0.51 o
  -2  -4   3      656.17      673.39     12.95 o
  -1  -4   3      304.54      308.31      6.10 o
   0  -4   3      444.81      431.68      4.61 o
   1  -4   3     1664.89     1680.95      5.95 o
   2  -4   3      117.16      114.98      2.85 o
   3  -4   3       20.37       19.69      0.53 o
   4  -4   3       24.92       25.91      1.94 o
   5  -4   3      183.60      190.63      5.27 o
  -5  -3   3       86.79       83.80      4.23 o
  -4  -3   3     3004.01     2996.08     42.33 o
  -3  -3   3      219.95      236.29      5.81 o
  -2  -3   3      138.52      125.30      0.99 o
  -1  -3   3     2848.82     2708.32     20.21 o
   0  -3   3     1669.78     1544.19     18.93 o
   1  -3   3       29.94       25.92      0.52 o
   2  -3   3     1098.35     1075.45     28.04 o
   3  -3   3        1.16        2.66      0.76 o
   4  -3   3       11.06       11.45      1.55 o
   5  -3   3       53.71       61.86      2.65 o
  -5  -2   3        7.44        8.35      1.40 o
  -4  -2   3       68.37       70.96      3.53 o
  -3  -2   3       90.61       86.36      1.32 o
  -2  -2   3      408.60      457.61      3.44 o
  -1  -2   3     5709.80     5342.96     14.07 o
   0  -2   3      303.18      273.20      3.08 o
   1  -2   3     1048.77     1048.38      5.03 o
   2  -2   3     1622.18     1594.72     10.01 o
   3  -2   3      129.51      120.04      3.28 o
   4  -2   3      975.97     1021.60     39.20 o
   5  -2   3        0.00        1.08      1.19 o
  -5  -1   3        1.16        1.76      0.89 o
  -4  -1   3     1262.19     1307.57     12.07 o
  -3  -1   3       99.88       94.36      2.31 o
  -2  -1   3      501.90      574.67      3.26 o
  -1  -1   3     1916.96     1825.30     24.56 o
   0  -1   3      216.02      224.43      1.94 o
   1  -1   3     1096.28     1041.64      9.25 o
   2  -1   3       57.59       60.61      2.80 o
   4  -1   3       38.53       36.11      2.05 o
   5  -1   3       30.86       32.00      2.72 o
  -5   0   3      143.20      148.71      3.95 o
  -4   0   3       83.29       74.67      1.93 o
  -3   0   3     2220.13     2385.19     19.79 o
  -2   0   3     2701.54     2739.16     32.70 o
  -1   0   3     2214.81     2137.94      7.50 o
   1   0   3     1135.05     1117.43      3.27 o
   2   0   3        5.74        6.98      0.57 o
   3   0   3      246.25      253.30      9.65 o
   4   0   3       61.09       63.50      7.66 o
   5   0   3      480.98      490.81     15.33 o
  -5   1   3      905.25     1030.34     13.76 o
  -3   1   3       35.96       37.24      2.16 o
  -2   1   3     3639.79     3688.10     23.98 o
  -1   1   3     2682.82     2488.99     24.71 o
   0   1   3      198.75      183.42      5.11 o
   1   1   3      189.12      183.97      1.51 o
   3   1   3        0.73        0.48      0.25 o
   4   1   3       19.23       17.70      1.01 o
   5   1   3      194.53      195.68      7.31 o
  -5   2   3        9.57        8.11      2.15 o
  -4   2   3       36.48       34.56      4.45 o
  -3   2   3       22.02       25.47      0.92 o
  -2   2   3      129.62      143.39      5.77 o
   0   2   3     2738.99     2623.70      8.61 o
   1   2   3     2091.16     2048.11      5.73 o
   2   2   3      285.26      261.56      4.93 o
   3   2   3      329.83      332.28      3.73 o
   4   2   3      934.92      894.38     19.72 o
   5   2   3       28.18       23.19      2.08 o
  -5   3   3        0.92        1.02      0.70 o
  -4   3   3      436.27      427.94     13.22 o
  -2   3   3      338.74      358.30      8.44 o
  -1   3   3      136.24      143.55      4.15 o
   0   3   3      894.70      903.61     20.07 o
   1   3   3      555.09      490.57      5.41 o
   2   3   3       43.10       45.92      1.24 o
   3   3   3     1117.60     1190.64     24.29 o
   4   3   3       76.70       72.28      2.09 o
   5   3   3       19.63       20.00      2.23 o
  -5   4   3      155.57      153.81      4.27 o
  -4   4   3      396.55      400.63      3.53 o
  -3   4   3      203.80      196.31      2.24 o
  -2   4   3     1067.36     1004.68     19.35 o
  -1   4   3        0.06        0.52      0.32 o
   1   4   3     1574.67     1616.22     11.52 o
   2   4   3        2.44        3.10      0.41 o
   3   4   3       28.59       26.73      1.15 o
   4   4   3        1.81        1.70      0.68 o
  -5   5   3      245.58      268.11      9.12 o
  -4   5   3     1583.89     1655.76     23.89 o
  -3   5   3        0.11        1.37      0.82 o
  -2   5   3     2343.62     2399.69     31.56 o
  -1   5   3       13.65       20.87      0.96 o
   0   5   3      241.30      229.39      2.81 o
   1   5   3     2130.47     2204.92      9.96 o
   2   5   3     1277.86     1230.72     28.41 o
   3   5   3      316.80      324.64      2.93 o
   4   5   3       13.42       14.11      4.33 o
  -5   6   3      210.57      214.93      6.49 o
  -4   6   3       71.45       70.28      2.66 o
  -3   6   3        8.73       12.07      1.44 o
  -2   6   3      259.27      265.68      2.83 o
  -1   6   3     2929.31     2904.85     19.08 o
   0   6   3     1464.29     1560.00     14.86 o
   1   6   3      539.98      554.79     11.90 o
   2   6   3      515.51      429.28      4.29 o
   3   6   3      128.53      131.83      4.26 o
   4   6   3      483.43      477.74     14.74 o
  -4   7   3      685.28      695.22     15.68 o
  -3   7   3      118.28      122.93      5.09 o
  -2   7   3      290.82      301.09      4.06 o
  -1   7   3       66.18       67.21      2.12 o
   0   7   3       69.09       67.17      1.60 o
   1   7   3      515.93      490.64     19.42 o
   2   7   3      330.73      318.36      7.24 o
   3   7   3      212.80      208.64      8.86 o
  -4   8   3      128.87      122.59      6.68 o
  -3   8   3      121.80      117.80      3.67 o
  -2   8   3       66.40       65.73      3.94 o
  -1   8   3        5.75        5.65      0.94 o
   0   8   3       28.50       25.52      1.29 o
   1   8   3      154.77      155.12      3.51 o
   2   8   3       35.19       27.70      2.10 o
   3   8   3      204.98      202.20      4.92 o
  -4   9   3      380.24      379.75     10.60 o
  -3   9   3      183.06      182.65      3.77 o
  -2   9   3       75.08       72.99      2.54 o
  -1   9   3        1.31        1.52      0.67 o
   0   9   3      499.79      479.85      9.43 o
   1   9   3      173.11      191.17      5.53 o
   2   9   3      455.58      468.77     25.64 o
  -3  10   3        6.35        5.64      1.14 o
  -2  10   3       10.64       11.92      1.56 o
  -1  10   3      719.52      736.53      8.81 o
   0  10   3      378.37      359.50      7.15 o
   1  10   3      418.86      415.76     13.89 o
   2  10   3      200.81      196.43      3.99 o
  -2  11   3      333.74      353.82     13.38 o
  -1  11   3       32.91       34.77      1.93 o
   0  11   3      109.44      106.06      4.91 o
   1  11   3      139.50      132.49      3.73 o
  -1 -12   4      147.28      144.03      3.93 o
   0 -12   4       14.31       13.08      1.30 o
   1 -12   4        2.61        3.35      0.95 o
   2 -12   4      611.31      546.99     10.69 o
  -2 -11   4       86.74       89.19      4.68 o
  -1 -11   4        1.17        1.57      0.83 o
   0 -11   4      751.93      746.61     15.84 o
   1 -11   4      135.33      136.67      2.98 o
   2 -11   4     1146.13     1131.63     38.26 o
  -3 -10   4       88.51       86.90      4.66 o
  -2 -10   4      250.48      234.68      6.91 o
  -1 -10   4       93.47      105.21      4.27 o
   0 -10   4      238.43      239.93      4.99 o
   1 -10   4       53.15       48.13      1.79 o
   2 -10   4       55.99       55.65      2.66 o
   3 -10   4        0.45        1.26      0.68 o
  -3  -9   4        2.35        1.19      0.87 o
  -2  -9   4      926.28      898.29     25.83 o
  -1  -9   4      572.95      541.91      5.18 o
   0  -9   4        0.11        0.70      0.69 o
   1  -9   4        9.30       11.06      0.99 o
   2  -9   4        0.64        0.28      0.51 o
   3  -9   4      255.59      234.66      8.76 o
   4  -9   4      607.48      590.45     17.33 o
  -4  -8   4      168.72      164.30      4.00 o
  -3  -8   4       69.55       84.08      3.03 o
   0  -8   4       69.93       70.43      1.78 o
   1  -8   4      220.67      223.68      6.61 o
   2  -8   4       81.50       80.12      2.08 o
   3  -8   4        0.98        0.79      0.76 o
   4  -8   4      157.71      139.34      4.22 o
  -4  -7   4      264.89      262.69      5.21 o
  -3  -7   4      186.77      192.24      2.81 o
  -2  -7   4       94.21       87.18      7.41 o
  -1  -7   4       98.74      104.86      5.27 o
   0  -7   4      546.48      512.68      4.35 o
   1  -7   4      781.00      810.88     19.87 o
   2  -7   4     2698.05     2647.00     80.96 o
   3  -7   4      276.43      262.78     13.38 o
   4  -7   4        6.60        5.78      1.41 o
  -5  -6   4      304.12      279.40     19.52 o
  -4  -6   4       25.30       26.80      1.97 o
  -3  -6   4      171.28      172.44      2.37 o
  -1  -6   4      300.25      264.43      6.00 o
   0  -6   4     1008.03     1078.67     29.93 o
   1  -6   4      442.52      448.45      4.23 o
   2  -6   4       75.12       71.77      2.26 o
   3  -6   4        1.93        1.88      0.51 o
   4  -6   4      115.78      121.23      5.03 o
  -5  -5   4       14.07       15.19      1.56 o
  -4  -5   4        2.94        2.49      0.65 o
  -3  -5   4      101.64      105.88      5.93 o
  -2  -5   4       80.69       76.81      1.87 o
  -1  -5   4      163.14      177.48      4.68 o
   0  -5   4     1501.93     1494.93      5.14 o
   1  -5   4      280.40      274.96      3.48 o
   2  -5   4       13.48       13.15      1.01 o
   3  -5   4      305.04      243.40     27.20 o
   4  -5   4       61.66       60.77      2.88 o
   5  -5   4       17.94       17.62      1.57 o
  -5  -4   4        7.98        8.96      0.90 o
  -4  -4   4       12.76       10.72      0.48 o
  -3  -4   4      409.46      405.08      5.97 o
  -2  -4   4     2555.39     2519.65     50.16 o
  -1  -4   4      607.27      595.84      4.96 o
   0  -4   4     1834.33     1682.50     13.12 o
   1  -4   4      621.73      607.86      5.63 o
   3  -4   4      760.92      813.02     17.53 o
   4  -4   4       32.86       32.30      2.39 o
   5  -4   4      155.26      150.10      4.38 o
  -5  -3   4       33.38       32.31      2.78 o
  -4  -3   4     1016.32     1010.39     12.11 o
  -3  -3   4     1656.04     1758.49     10.62 o
  -2  -3   4      106.89      114.11      0.90 o
  -1  -3   4     1374.95     1454.07      5.89 o
   0  -3   4     1969.48     1863.85     14.88 o
   1  -3   4      878.04      967.89      6.57 o
   2  -3   4    13588.79    12625.77    498.97 o
   3  -3   4       16.91       10.03      3.67 o
   4  -3   4       36.05       34.09      2.02 o
   5  -3   4      264.49      266.89     10.49 o
  -5  -2   4       53.57       49.47      2.44 o
  -4  -2   4      537.17      532.76     16.39 o
  -3  -2   4      414.88      408.00      6.51 o
  -2  -2   4       93.45       82.69      0.76 o
  -1  -2   4     2048.17     1928.50      6.42 o
   0  -2   4     1473.20     1446.76     28.65 o
   1  -2   4       54.26       91.53      3.35 o
   2  -2   4      892.88      948.73     13.39 o
   3  -2   4       65.08       62.53      2.01 o
   4  -2   4       83.10       82.13      3.11 o
   5  -2   4      208.75      226.58      5.62 o
  -5  -1   4       23.30       26.61      1.30 o
  -4  -1   4       27.38       24.31      1.58 o
  -3  -1   4      946.94      976.56     22.08 o
  -2  -1   4      837.04      896.75      7.15 o
  -1  -1   4       33.22       44.00      0.65 o
   0  -1   4       13.72       13.32      0.25 o
   1  -1   4      327.51      301.56      6.87 o
   2  -1   4      376.70      391.65      4.89 o
   3  -1   4      744.36      702.64     30.86 o
   4  -1   4      267.57      295.35      8.51 o
   5  -1   4        0.60        0.98      0.59 o
  -5   0   4       87.18       91.39      3.91 o
  -4   0   4      229.09      243.82      3.26 o
  -3   0   4       14.16       12.11      0.71 o
  -2   0   4     2405.65     2456.06     21.79 o
  -1   0   4       45.98       47.98      0.60 o
   0   0   4      278.80      262.55      2.24 o
   1   0   4       83.23       81.68      2.01 o
   2   0   4       56.69       48.50      2.92 o
   3   0   4       14.75       17.68      0.95 o
   4   0   4      226.85      247.26     19.91 o
   5   0   4       25.49       27.46      2.97 o
  -5   1   4       23.85       21.23      3.11 o
  -4   1   4      168.52      160.19     10.48 o
  -3   1   4      147.42      126.03      1.67 o
  -2   1   4     1172.60     1272.93     20.34 o
   0   1   4        2.25        1.21      0.19 o
   1   1   4        6.06        7.18      0.61 o
   3   1   4      333.80      332.38      2.74 o
   4   1   4       97.41       90.23      3.89 o
   5   1   4      122.33      106.61      4.19 o
  -5   2   4        3.68        3.04      2.27 o
  -4   2   4      484.83      490.38      5.10 o
  -3   2   4      247.79      262.47      5.71 o
  -2   2   4     1340.43     1507.18     53.19 o
  -1   2   4     5033.75     4822.55     14.05 o
   0   2   4     1379.77     1407.34      6.20 o
   2   2   4       75.84       81.06      1.72 o
   3   2   4      208.17      205.98      5.21 o
   4   2   4      104.84       94.66      2.57 o
  -5   3   4      360.94      355.50      7.03 o
  -4   3   4      233.92      238.55      3.91 o
  -3   3   4      128.21      132.81      2.52 o
  -2   3   4      127.20      130.07      9.25 o
  -1   3   4      736.73      768.99      6.04 o
   0   3   4     1385.85     1539.80      6.99 o
   1   3   4      347.70      349.22      6.70 o
   2   3   4      148.84      160.41      5.61 o
   3   3   4      283.99      279.04      8.13 o
   4   3   4       19.94       19.73      1.22 o
  -5   4   4      529.44      516.07     22.66 o
  -4   4   4      184.20      171.73      7.25 o
  -3   4   4       50.92       50.65      2.22 o
  -1   4   4      242.23      220.01     12.31 o
   0   4   4      121.70       96.49      1.67 o
   1   4   4      516.09      546.27      3.70 o
   2   4   4        1.19        2.23      0.48 o
   3   4   4       52.05       48.60      1.35 o
   4   4   4      100.21       99.01      4.35 o
  -5   5   4        0.72        1.35      0.81 o
  -4   5   4      295.50      294.70     10.26 o
  -3   5   4      885.40      894.92     27.55 o
  -2   5   4     1193.01     1259.18      7.47 o
  -1   5   4      446.45      425.36     11.92 o
   0   5   4        4.59        4.72      0.75 o
   1   5   4      620.03      630.88     19.00 o
   2   5   4     2830.86     2898.87     59.57 o
   3   5   4      191.25      183.09      4.90 o
   4   5   4       99.94       84.33      5.81 o
  -5   6   4       48.00       37.99      5.94 o
  -4   6   4     1916.41     2036.26     16.37 o
  -3   6   4       12.28       12.29      1.54 o
  -2   6   4      347.71      369.24      5.38 o
  -1   6   4      745.13      746.24      9.03 o
   0   6   4       43.68       47.46      1.32 o
   1   6   4      127.48      134.99      3.64 o
   2   6   4      869.28      901.68      6.02 o
   3   6   4       97.72       98.29      7.27 o
   4   6   4        1.66        2.96      0.88 o
  -4   7   4        5.75        7.69      0.77 o
  -3   7   4       87.17       85.29      2.22 o
  -2   7   4        1.80        2.26      0.63 o
  -1   7   4       33.88       31.43      2.80 o
   0   7   4      241.38      246.11      3.73 o
   1   7   4        3.41        5.32      1.26 o
   2   7   4        0.61        0.70      0.28 o
   3   7   4      125.70      115.67      5.29 o
  -4   8   4      130.00      134.06      4.77 o
  -3   8   4      157.59      163.88      6.19 o
  -2   8   4     1733.89     1737.88     45.25 o
  -1   8   4        2.32        1.54      0.48 o
   0   8   4      514.75      515.02     17.87 o
   1   8   4        0.01        0.50      0.65 o
   2   8   4       34.33       34.49      4.57 o
   3   8   4        4.07        5.10      1.98 o
  -3   9   4        2.02        2.67      1.09 o
  -2   9   4      796.92      796.70     18.97 o
  -1   9   4     1031.16     1076.56     10.51 o
   0   9   4       11.00       10.94      1.67 o
   1   9   4      111.89      101.18      6.05 o
   2   9   4      374.89      388.77     14.59 o
  -3  10   4        0.28        0.61      0.65 o
  -2  10   4       60.86       56.84      1.94 o
  -1  10   4      230.98      227.86      6.99 o
   0  10   4        4.61        4.14      1.28 o
   1  10   4        1.11        1.12      0.50 o
  -2  11   4        4.84        3.28      0.90 o
  -1  11   4        5.32        6.03      1.00 o
   0  11   4      150.40      170.99      6.95 o
  -1 -12   5       63.58       57.20      2.34 o
   0 -12   5     1035.33      936.97     16.05 o
   1 -12   5       45.54       43.63      1.93 o
  -2 -11   5      143.10      144.83      6.69 o
  -1 -11   5       50.32       44.96      2.20 o
   0 -11   5       11.42       12.51      1.53 o
   1 -11   5        6.06        4.92      1.02 o
   2 -11   5      123.56      125.52      4.46 o
  -3 -10   5       86.26       88.73      6.44 o
  -2 -10   5       19.33       16.47      1.59 o
  -1 -10   5      149.41      145.71      3.73 o
   0 -10   5       93.35       90.71      3.63 o
   1 -10   5      378.16      399.75      6.80 o
   2 -10   5       80.10       82.87      2.47 o
   3 -10   5        0.08        0.87      0.89 o
  -3  -9   5     1151.48     1228.69     35.92 o
  -2  -9   5        0.76        1.00      0.88 o
  -1  -9   5       51.87       55.84      1.45 o
   0  -9   5      187.11      178.01      2.91 o
   1  -9   5      125.68      126.09      2.63 o
   2  -9   5      301.36      269.54      4.52 o
   3  -9   5      289.44      304.18     11.07 o
  -4  -8   5       83.62       83.64      2.60 o
  -3  -8   5       74.76       78.26      5.07 o
  -2  -8   5      254.31      261.82      5.82 o
  -1  -8   5      263.56      285.45      5.85 o
   0  -8   5     2318.37     2353.10     17.62 o
   1  -8   5      368.22      364.42      3.34 o
   2  -8   5        4.48        5.79      1.13 o
   3  -8   5      269.60      271.92     10.44 o
   4  -8   5       50.31       50.16      2.74 o
  -4  -7   5       28.96       33.97      1.47 o
  -3  -7   5      819.62      825.71     33.05 o
  -2  -7   5        0.12        0.68      0.27 o
  -1  -7   5       15.04       13.23      0.96 o
   0  -7   5       13.18       19.34      1.38 o
   1  -7   5      364.29      373.73      8.36 o
   2  -7   5      152.15      153.14      2.16 o
   3  -7   5      258.32      248.48      5.51 o
   4  -7   5      509.28      461.49     56.54 o
  -5  -6   5        1.49        1.20      0.60 o
  -4  -6   5       17.92       18.75      1.62 o
  -3  -6   5      331.62      347.68      9.29 o
  -2  -6   5      404.39      422.58     11.56 o
   0  -6   5       40.66       40.97      1.21 o
   1  -6   5     1857.75     1839.15     20.77 o
   2  -6   5      364.35      379.46      6.94 o
   3  -6   5        8.38        8.52      2.34 o
   4  -6   5        0.02        0.91      1.47 o
  -5  -5   5        9.70        7.79      1.35 o
  -4  -5   5      704.80      704.13      7.77 o
  -2  -5   5      275.07      258.94      2.29 o
  -1  -5   5      186.82      167.78      2.98 o
   0  -5   5      237.41      257.76      3.19 o
   1  -5   5        0.05        0.48      0.26 o
   2  -5   5      144.12      128.05      7.32 o
   3  -5   5      723.82      558.00      8.55 o
   4  -5   5        0.93        2.06      0.96 o
  -5  -4   5        0.50        0.50      0.46 o
  -4  -4   5        2.54        2.77      0.43 o
  -3  -4   5     1029.08     1016.97     21.73 o
  -2  -4   5      988.57     1036.69      7.58 o
  -1  -4   5      158.76      157.13      3.92 o
   0  -4   5     4279.25     4093.74    181.53 o
   1  -4   5     1608.24     1656.39      6.57 o
   2  -4   5      378.81      366.54     17.36 o
   3  -4   5       14.33       10.84      1.08 o
   4  -4   5        3.22        4.67      1.62 o
  -5  -3   5       59.77       51.37      1.82 o
  -4  -3   5       15.08       13.60      0.63 o
  -3  -3   5     1895.82     1929.32     30.21 o
  -2  -3   5      489.49      490.08      2.74 o
  -1  -3   5      282.02      335.35      6.28 o
   0  -3   5      275.45      261.64      7.43 o
   1  -3   5      141.99      134.63      4.27 o
   2  -3   5       77.85       67.55      2.74 o
   4  -3   5      359.74      365.07      7.48 o
  -5  -2   5        7.10        6.22      1.05 o
  -4  -2   5       10.31       12.77      0.83 o
  -3  -2   5      619.49      640.96      7.74 o
  -2  -2   5     1639.46     1791.08     11.67 o
  -1  -2   5     4589.64     4407.45     14.01 o
   0  -2   5      451.47      458.23      7.70 o
   1  -2   5     1087.52     1082.24     18.63 o
   2  -2   5      318.21      299.84     10.66 o
   3  -2   5       45.30       43.37      2.39 o
   4  -2   5      176.17      193.30      4.30 o
   5  -2   5        0.71        1.17      0.81 o
  -5  -1   5      121.72      119.54      4.17 o
  -4  -1   5     1589.92     1710.25     15.31 o
  -3  -1   5      727.97      696.53     20.38 o
  -2  -1   5       85.35      112.64      1.64 o
  -1  -1   5     1364.44     1451.43      6.87 o
   0  -1   5      855.77      872.05     15.23 o
   1  -1   5       70.69       70.08      0.96 o
   2  -1   5       28.46       26.58      1.24 o
   3  -1   5      779.46      701.85      5.99 o
   4  -1   5       68.19       70.10      6.68 o
   5  -1   5       29.28       30.03      2.70 o
  -5   0   5       97.44       93.57      4.49 o
  -4   0   5      303.93      317.07      4.46 o
  -3   0   5     1231.33     1215.49     20.75 o
  -2   0   5        6.79        4.14      0.36 o
  -1   0   5      761.65      821.73      8.88 o
   1   0   5     1928.93     1861.28     14.10 o
   2   0   5       81.57       75.08      2.03 o
   3   0   5        0.41        1.25      0.50 o
   4   0   5      157.20      162.97      4.08 o
  -5   1   5      363.76      352.08     18.65 o
  -4   1   5        1.04        2.53      0.68 o
  -3   1   5     1338.00     1315.83      6.68 o
  -2   1   5      618.96      700.79      5.63 o
  -1   1   5        5.02        7.91      0.34 o
   0   1   5       20.00       15.15      0.98 o
   1   1   5      746.10      808.47     22.44 o
   2   1   5      444.99      461.66     13.38 o
   3   1   5      240.58      228.47      7.67 o
   4   1   5      365.20      344.97      6.99 o
  -5   2   5       31.81       35.24      2.23 o
  -4   2   5        5.71        7.00      1.84 o
  -3   2   5      419.29      423.00      7.28 o
  -2   2   5      636.73      637.76      5.60 o
  -1   2   5      116.67      108.41      1.45 o
   0   2   5      260.07      282.12      1.70 o
   1   2   5      218.07      214.53      2.52 o
   2   2   5        0.11        1.25      0.50 o
   3   2   5      134.80      133.04      6.31 o
   4   2   5      358.20      346.16     17.09 o
  -5   3   5      481.69      478.43      9.14 o
  -4   3   5      980.92     1007.42     36.31 o
  -3   3   5     1337.51     1414.19      8.96 o
  -2   3   5       92.67       97.37      4.90 o
  -1   3   5       99.48      108.32      1.67 o
   0   3   5      337.47      349.99      8.28 o
   1   3   5     1160.15     1126.35      8.76 o
   2   3   5       14.96       16.87      0.95 o
   3   3   5      811.76      822.78     10.63 o
   4   3   5        9.87       10.83      1.34 o
  -5   4   5        1.73        3.86      1.07 o
  -4   4   5       42.27       41.95      2.49 o
  -3   4   5     1659.05     1721.06     31.61 o
  -2   4   5       81.44       66.22      5.65 o
  -1   4   5      581.56      576.11      5.44 o
   0   4   5     2089.06     2103.44     26.32 o
   1   4   5      361.02      337.57      6.45 o
   2   4   5     1190.24     1273.24     35.01 o
   3   4   5        0.02       -0.81      1.30 o
   4   4   5       41.74       32.40      1.91 o
  -5   5   5       15.71       15.72      1.67 o
  -4   5   5       38.82       38.75      1.35 o
  -3   5   5      588.40      588.43      9.05 o
  -2   5   5       95.71      101.10      2.48 o
  -1   5   5      684.49      709.29     14.07 o
   0   5   5      485.85      515.77      5.44 o
   1   5   5      793.48      828.90     10.54 o
   2   5   5        0.27        0.98      0.41 o
   3   5   5      575.26      583.51      6.65 o
   4   5   5      202.43      186.77     10.35 o
  -5   6   5       84.54       80.29      3.05 o
  -4   6   5       32.74       33.61      1.87 o
  -3   6   5      720.97      744.82     17.08 o
  -2   6   5       52.28       52.40      1.95 o
  -1   6   5        0.04        1.01      0.46 o
   0   6   5      396.15      387.83      5.48 o
   1   6   5        0.01        0.45      0.32 o
   2   6   5      499.04      497.16     10.43 o
   3   6   5        4.61        3.72      1.25 o
  -4   7   5      105.08      111.29      3.24 o
  -3   7   5      124.23      122.27      3.44 o
  -2   7   5      127.22      120.55      3.28 o
  -1   7   5       22.04       20.07      1.34 o
   0   7   5      110.67      110.28      3.74 o
   1   7   5       95.82       94.18      2.63 o
   2   7   5       12.95       14.53      0.95 o
   3   7   5       84.97       87.06      2.99 o
  -4   8   5        5.21        5.52      1.34 o
  -3   8   5      759.04      828.41     16.56 o
  -2   8   5      114.37      108.46      3.17 o
  -1   8   5       49.46       45.02      1.77 o
   0   8   5      373.74      413.69      5.31 o
   1   8   5      438.89      434.46     10.98 o
   2   8   5      435.68      493.65      8.98 o
  -3   9   5      254.46      255.43      5.18 o
  -2   9   5       29.81       26.29      2.24 o
  -1   9   5      153.62      169.25      5.05 o
   0   9   5      223.44      234.36     12.35 o
   1   9   5      207.81      208.36      3.81 o
   2   9   5        2.36        3.66      1.38 o
  -2  10   5      142.85      143.44      3.93 o
  -1  10   5       41.78       40.52      1.74 o
   0  10   5      174.74      176.62      3.78 o
   1  10   5       34.29       31.14      2.90 o
  -1 -12   6       18.54       16.12      1.44 o
   0 -12   6       35.81       32.83      1.45 o
   1 -12   6       20.57       17.35      1.15 o
  -2 -11   6        0.06        0.45      0.49 o
  -1 -11   6      426.79      445.65     11.59 o
   0 -11   6       32.28       27.99      1.61 o
   1 -11   6      135.40      123.35      3.65 o
   2 -11   6       10.22        9.00      1.23 o
  -3 -10   6        7.39        7.06      1.68 o
  -2 -10   6       12.62        8.91      2.26 o
  -1 -10   6     1497.62     1426.05     19.16 o
   0 -10   6      137.41      121.77      3.34 o
   1 -10   6      374.30      360.66      7.27 o
   2 -10   6       81.52       72.93      2.01 o
   3 -10   6        1.63        0.89      0.98 o
  -3  -9   6       97.71       95.12      2.44 o
  -2  -9   6      643.56      700.37     31.43 o
  -1  -9   6      116.40      105.71      2.08 o
   0  -9   6      881.70      840.93     12.27 o
   1  -9   6      348.98      314.15     16.90 o
   2  -9   6       43.90       43.05      1.44 o
   3  -9   6      643.47      622.86     30.62 o
  -4  -8   6      236.90      257.90      5.87 o
  -3  -8   6      189.42      203.86     17.39 o
  -2  -8   6       62.38       57.09      1.69 o
  -1  -8   6       24.24       21.80      1.12 o
   0  -8   6      343.47      333.16      7.89 o
   1  -8   6       25.84       33.05      1.84 o
   2  -8   6     1095.73     1116.83     15.07 o
   3  -8   6      391.78      363.98     15.40 o
  -4  -7   6      194.41      210.51      7.14 o
  -3  -7   6      235.78      239.74     11.48 o
  -2  -7   6       49.35       48.52      2.01 o
  -1  -7   6     1120.04     1122.03     22.01 o
   0  -7   6       17.16       20.60      1.47 o
   1  -7   6      652.76      701.71     12.33 o
   2  -7   6       28.15       26.89      1.36 o
   3  -7   6        2.99        3.20      1.09 o
   4  -7   6       53.64       52.16      2.60 o
  -4  -6   6        0.24        1.39      0.49 o
  -3  -6   6       74.47       72.18      2.58 o
  -2  -6   6        0.70        1.20      0.20 o
  -1  -6   6      230.04      218.48      3.98 o
   0  -6   6      116.77      116.30      4.45 o
   1  -6   6      105.83       95.13      2.14 o
   2  -6   6        7.03        8.20      0.87 o
   3  -6   6       10.78        9.41      2.10 o
   4  -6   6       13.30        8.26      1.48 o
  -5  -5   6      421.41      409.92      8.27 o
  -4  -5   6        3.15        3.28      0.78 o
  -3  -5   6       66.99       64.41      1.60 o
  -2  -5   6     2698.86     2775.48     16.50 o
  -1  -5   6      367.55      389.00     12.80 o
   1  -5   6       27.85       27.40      0.98 o
   2  -5   6       77.54       79.31      3.71 o
   3  -5   6     4393.25     4592.68     33.91 o
   4  -5   6      356.54      339.38     11.34 o
  -5  -4   6      514.41      524.44     14.41 o
  -4  -4   6       45.95       44.92      1.17 o
  -3  -4   6     1530.30     1447.60     55.41 o
  -2  -4   6       52.80       52.89      0.88 o
  -1  -4   6      146.85      145.27      5.81 o
   0  -4   6      784.55      746.88      3.15 o
   1  -4   6      460.03      470.94     12.33 o
   2  -4   6       20.79       15.17      3.25 o
   3  -4   6     1689.97     1796.79     82.63 o
   4  -4   6      127.16      138.88      6.69 o
  -5  -3   6       91.20       85.88      2.95 o
  -4  -3   6       25.41       26.53      0.89 o
  -3  -3   6       41.58       38.42      1.22 o
  -2  -3   6       29.69       40.69      0.75 o
  -1  -3   6      600.09      653.93      4.03 o
   0  -3   6        3.39        2.61      0.37 o
   1  -3   6      828.08      830.40     17.04 o
   2  -3   6       42.69       50.40      2.85 o
   3  -3   6       16.56       18.20      3.07 o
   4  -3   6       96.11       95.77      2.89 o
  -5  -2   6      612.12      592.93     51.66 o
  -4  -2   6       15.14       15.76      1.12 o
  -3  -2   6       96.91       99.10      4.67 o
  -2  -2   6      671.01      669.04      8.16 o
  -1  -2   6      468.74      517.84      7.23 o
   0  -2   6       18.89       16.74      0.78 o
   1  -2   6      486.59      461.96     16.71 o
   2  -2   6      337.80      335.85      3.39 o
   3  -2   6       83.11       81.39      2.53 o
   4  -2   6      192.75      197.45     14.94 o
  -5  -1   6      367.44      384.39     14.96 o
  -4  -1   6       34.31       33.92      1.51 o
  -3  -1   6      146.82      151.23      2.26 o
  -2  -1   6     1096.91     1065.99      7.29 o
  -1  -1   6     2629.64     2756.71     69.10 o
   0  -1   6      553.61      513.32     14.05 o
   1  -1   6       62.23       58.87      4.14 o
   2  -1   6       72.86       73.66      2.08 o
   3  -1   6      944.08      976.22     38.24 o
   4  -1   6       19.68       21.56      2.01 o
  -5   0   6      269.21      274.72      6.56 o
  -4   0   6        4.88        6.88      1.15 o
  -3   0   6      917.17      926.29      5.93 o
  -2   0   6       74.01       89.77      1.05 o
  -1   0   6     2228.42     2322.04     25.30 o
   0   0   6       67.66       69.12      1.81 o
   1   0   6        7.34        3.53      0.43 o
   2   0   6      198.17      193.91      9.10 o
   3   0   6      883.05      783.89     12.80 o
   4   0   6      529.68      503.86     33.01 o
  -5   1   6       82.95       99.73      4.16 o
  -4   1   6      540.02      541.71     20.73 o
  -3   1   6      154.97      167.07     10.47 o
  -2   1   6        1.65        0.82      0.24 o
  -1   1   6        3.26        4.85      1.20 o
   0   1   6      458.13      446.52     13.47 o
   1   1   6     1250.12     1401.22     12.93 o
   2   1   6      808.41      868.56     11.02 o
   3   1   6      161.49      161.57      2.22 o
   4   1   6       70.32       64.85      2.19 o
  -5   2   6      170.77      175.31      4.33 o
  -4   2   6      376.77      393.98      8.39 o
  -3   2   6       17.76       18.16      3.30 o
  -2   2   6      174.96      165.21      2.22 o
  -1   2   6      166.11      174.48      4.12 o
   0   2   6      284.28      323.90     11.33 o
   1   2   6        1.82        6.16      0.62 o
   2   2   6      450.52      458.48      5.92 o
   3   2   6        2.74        3.03      0.56 o
   4   2   6       89.53       80.62      2.57 o
  -5   3   6       87.44       91.43      3.24 o
  -4   3   6      559.56      560.92     36.73 o
  -3   3   6      109.24      112.93      2.89 o
  -2   3   6      284.25      258.33      3.02 o
  -1   3   6     2747.53     2759.69     11.22 o
   0   3   6      770.98      729.12      4.02 o
   1   3   6      136.33      129.53      8.48 o
   2   3   6       25.90       26.24      1.23 o
   3   3   6      287.52      295.30      5.09 o
   4   3   6      112.01      107.79      3.15 o
  -5   4   6       47.57       47.01      2.42 o
  -4   4   6       21.03       24.50      2.29 o
  -2   4   6     1268.08     1273.77     22.88 o
  -1   4   6      727.67      774.72     21.72 o
   0   4   6       18.44       19.68      1.05 o
   1   4   6       49.78       47.61      1.38 o
   2   4   6       94.34       92.48      2.27 o
   3   4   6     2102.16     2121.83     70.29 o
   4   4   6        1.15        0.83      0.70 o
  -5   5   6      208.43      185.88     22.87 o
  -4   5   6        7.20        7.62      0.85 o
  -3   5   6      452.22      447.56      7.46 o
  -2   5   6       55.67       57.03      3.95 o
  -1   5   6      106.23      108.85      2.15 o
   0   5   6      177.13      174.95      5.46 o
   1   5   6      174.50      193.77      2.82 o
   2   5   6       26.93       24.47      1.17 o
   3   5   6       47.81       44.39      1.59 o
  -4   6   6      317.94      330.63      5.44 o
  -3   6   6       29.11       29.27      1.46 o
  -2   6   6      471.43      486.57     16.39 o
  -1   6   6      566.74      587.12     11.91 o
   0   6   6      125.16      110.60      2.28 o
   1   6   6       41.18       44.93      1.50 o
   2   6   6       57.24       55.92      2.05 o
   3   6   6       16.36       16.36      2.14 o
  -4   7   6      197.18      193.19      5.28 o
  -3   7   6      185.46      197.73      6.97 o
  -2   7   6       11.08        7.14      1.11 o
  -1   7   6     2840.31     2907.88     37.52 o
   0   7   6      425.75      450.40     12.11 o
   1   7   6      342.08      331.05     17.17 o
   2   7   6       91.86       87.18      3.54 o
  -4   8   6      122.02      126.38      2.72 o
  -3   8   6      273.77      270.20      6.34 o
  -2   8   6      126.41      138.82      2.88 o
  -1   8   6       64.71       56.73      2.41 o
   0   8   6      233.73      237.55      3.54 o
   1   8   6      271.16      270.67      4.59 o
   2   8   6       12.79       15.62      1.73 o
  -3   9   6      276.11      286.53     14.71 o
  -2   9   6       60.58       57.96      2.21 o
  -1   9   6      207.63      205.15      8.62 o
   0   9   6      506.33      508.42     14.51 o
   1   9   6      118.67      130.97      3.97 o
  -2  10   6       78.53       80.89      2.77 o
  -1  10   6      281.68      287.66     10.13 o
   0  10   6      173.48      171.56      4.04 o
  -1 -12   7      291.92      272.41      8.12 o
   0 -12   7      259.68      257.88      4.00 o
  -2 -11   7       44.17       40.18      3.47 o
  -1 -11   7      161.75      155.02      4.07 o
   0 -11   7        0.20        1.30      0.54 o
   1 -11   7       32.58       30.52      1.52 o
   2 -11   7       23.78       22.89      1.93 o
  -3 -10   7      156.88      173.30      5.99 o
  -2 -10   7     1063.33     1210.94      8.21 o
  -1 -10   7      444.79      432.70      8.86 o
   0 -10   7        1.10        0.87      1.74 o
   1 -10   7      895.07      846.36     23.40 o
   2 -10   7      213.28      194.82      3.99 o
  -3  -9   7        7.52        4.57      1.57 o
  -2  -9   7      463.46      440.54     16.13 o
  -1  -9   7       57.74       56.26      1.42 o
   0  -9   7      208.69      217.11      2.78 o
   1  -9   7      558.02      585.40      8.41 o
   2  -9   7      342.59      327.18      7.09 o
   3  -9   7        3.26        3.52      1.81 o
  -4  -8   7       69.60       73.75      4.25 o
  -3  -8   7        3.21        2.81      1.17 o
  -2  -8   7      424.42      408.22      7.16 o
  -1  -8   7      308.22      309.98      3.13 o
   0  -8   7      302.71      301.08      8.56 o
   1  -8   7      127.32      137.60      5.08 o
   2  -8   7      149.92      143.97      5.17 o
   3  -8   7       74.14       66.56      2.57 o
  -4  -7   7       66.71       72.29      2.00 o
  -3  -7   7      254.80      270.46     14.83 o
  -2  -7   7      968.64     1009.87     11.01 o
  -1  -7   7      187.89      207.45      7.81 o
   0  -7   7       89.93       88.48      5.77 o
   1  -7   7      100.35      100.39      2.33 o
   2  -7   7      293.97      286.28      4.04 o
   3  -7   7       56.85       58.96      2.13 o
  -4  -6   7      242.30      252.56      4.28 o
  -3  -6   7      146.02      130.92      5.52 o
  -2  -6   7     2768.95     2737.94     32.05 o
  -1  -6   7      290.99      317.17      2.62 o
   0  -6   7        5.73        5.16      0.41 o
   1  -6   7     1917.04     2031.29     16.20 o
   2  -6   7      204.83      223.74      5.92 o
   3  -6   7       35.08       31.58      1.65 o
   4  -6   7       84.50       93.08      4.34 o
  -5  -5   7      292.84      308.41      8.01 o
  -4  -5   7      231.59      222.58      3.47 o
  -3  -5   7       15.17       14.66      1.27 o
  -2  -5   7      209.30      214.70      1.68 o
  -1  -5   7       44.88       47.35      0.88 o
   0  -5   7      643.90      634.38      3.91 o
   1  -5   7      819.54      690.35      5.55 o
   2  -5   7      488.79      477.75      4.89 o
   3  -5   7      235.17      246.85      8.24 o
   4  -5   7      405.83      424.41     17.60 o
  -5  -4   7       31.27       30.43      1.39 o
  -4  -4   7        5.38        6.21      0.64 o
  -3  -4   7        1.96        3.09      0.43 o
  -2  -4   7     2085.29     2177.28     21.22 o
  -1  -4   7     1357.98     1422.88     23.43 o
   0  -4   7      677.47      700.73     16.16 o
   1  -4   7       46.72       47.70      1.07 o
   2  -4   7       99.50      104.67      8.91 o
   3  -4   7       16.50       17.68      1.25 o
   4  -4   7      139.72      138.62      3.63 o
  -5  -3   7       24.68       21.56      2.34 o
  -4  -3   7      174.60      168.27      2.16 o
  -3  -3   7      461.19      439.52      6.85 o
  -2  -3   7      242.50      244.81      3.33 o
  -1  -3   7      154.62      186.41      2.73 o
   0  -3   7      372.67      388.47     11.38 o
   1  -3   7       26.55       26.04      0.83 o
   2  -3   7      444.86      452.47     24.00 o
   3  -3   7       76.83       81.07      7.79 o
   4  -3   7       88.77       95.42      4.68 o
  -5  -2   7       20.41       21.67      2.06 o
  -4  -2   7        3.73        2.84      0.61 o
  -3  -2   7     1122.93     1146.85     26.83 o
  -2  -2   7     1550.71     1528.76     17.45 o
  -1  -2   7      159.99      180.25      3.13 o
   1  -2   7      686.70      667.32     16.03 o
   2  -2   7      212.21      218.18      9.01 o
   3  -2   7        5.11        4.69      0.85 o
   4  -2   7      120.60      122.23      3.22 o
  -5  -1   7      483.26      507.46     27.26 o
  -4  -1   7      744.68      725.40     29.67 o
  -3  -1   7      229.79      227.44      8.01 o
  -2  -1   7        1.05        3.69      1.51 o
  -1  -1   7      728.98      752.63      9.56 o
   0  -1   7      341.35      361.68      5.19 o
   1  -1   7     2931.10     2984.19     11.15 o
   2  -1   7      831.10      803.17     45.61 o
   3  -1   7      237.42      240.45      4.92 o
   4  -1   7       74.31       79.67      3.00 o
  -5   0   7       11.76       13.41      1.56 o
  -4   0   7       13.12       17.45      1.76 o
  -3   0   7      113.11      108.21      3.62 o
  -2   0   7     2538.98     2608.61     20.43 o
  -1   0   7       69.36       58.66      1.78 o
   0   0   7       24.27       33.07      1.02 o
   1   0   7      616.05      670.01     25.84 o
   2   0   7       15.85       17.23      0.97 o
   3   0   7       10.61        9.06      1.37 o
   4   0   7       22.58       21.67      1.90 o
  -5   1   7        0.62        2.64      1.57 o
  -4   1   7      245.05      236.61      6.45 o
  -3   1   7      116.96      110.41      2.65 o
  -2   1   7       96.92      103.66      4.43 o
  -1   1   7      362.81      334.57      6.57 o
   0   1   7      339.92      358.87      4.87 o
   1   1   7      111.27      105.28      8.82 o
   3   1   7       47.95       48.04      2.09 o
   4   1   7       12.70       14.97      1.20 o
  -5   2   7      204.02      207.50      6.11 o
  -4   2   7      367.27      374.56      4.93 o
  -3   2   7      786.76      793.47      6.79 o
  -1   2   7      462.60      487.08      9.17 o
   0   2   7      718.43      792.47      5.23 o
   1   2   7      121.19      113.82      2.37 o
   2   2   7      249.90      272.39      4.85 o
   3   2   7      131.31      132.02      4.84 o
   4   2   7      301.40      293.22      7.32 o
  -5   3   7      595.79      616.60     12.45 o
  -4   3   7       46.51       50.00      4.29 o
  -3   3   7      226.44      236.08      6.98 o
  -2   3   7       18.25       17.28      1.01 o
  -1   3   7       63.48       62.36      3.41 o
   0   3   7        0.54        2.04      0.51 o
   1   3   7     1934.73     1942.53     11.08 o
   2   3   7      297.41      292.83      7.18 o
   3   3   7      323.17      333.84     16.70 o
  -5   4   7      199.91      199.73      4.34 o
  -4   4   7        7.44        7.21      2.18 o
  -3   4   7       10.76       12.40      3.24 o
  -2   4   7     1739.78     1617.34     11.84 o
  -1   4   7        7.42        9.72      1.95 o
   0   4   7      609.39      653.05     10.17 o
   1   4   7      179.91      172.29      4.67 o
   2   4   7      368.18      364.82     10.84 o
   3   4   7      280.34      272.71      8.11 o
  -4   5   7      129.88      135.74      3.00 o
  -3   5   7       10.62       10.04      2.48 o
  -2   5   7      127.51      117.21      6.65 o
  -1   5   7      257.23      246.64      3.43 o
   0   5   7      764.70      755.88      9.10 o
   1   5   7       10.25       12.18      2.05 o
   2   5   7      341.11      330.25      4.99 o
   3   5   7       13.63       13.35      1.89 o
  -4   6   7       81.89       84.57      2.45 o
  -3   6   7      447.16      457.53     18.00 o
  -2   6   7      760.22      746.34     15.60 o
  -1   6   7       17.89       23.64      2.04 o
   0   6   7      310.99      313.10      8.93 o
   1   6   7       18.70       18.50      1.18 o
   2   6   7       16.38       16.22      1.73 o
  -4   7   7       43.21       38.26      1.53 o
  -3   7   7       65.15       60.56      2.27 o
  -2   7   7       98.20      100.43      3.00 o
  -1   7   7      273.58      279.55      3.89 o
   0   7   7      118.42      135.58      4.61 o
   1   7   7      825.61      864.69     47.47 o
   2   7   7      372.53      405.76      8.49 o
  -3   8   7      220.87      229.74     10.44 o
  -2   8   7      676.53      673.62      9.72 o
  -1   8   7      219.96      220.90      4.58 o
   0   8   7       30.70       33.17      1.67 o
   1   8   7       47.90       48.21      2.00 o
  -2   9   7      144.84      137.77      3.56 o
  -1   9   7      193.97      189.43      3.97 o
   0   9   7       82.98       88.49      3.14 o
  -2 -11   8       33.24       23.47     10.20 o
  -1 -11   8      232.72      230.67     10.06 o
   0 -11   8      467.24      455.87     26.20 o
   1 -11   8       37.34       38.59      1.81 o
  -2 -10   8       13.11       10.97      5.36 o
  -1 -10   8      100.62       97.33      2.80 o
   0 -10   8      132.26      138.49      6.54 o
   1 -10   8       17.72       14.50      1.15 o
   2 -10   8      206.60      217.24      5.06 o
  -3  -9   8      579.88      626.15     18.73 o
  -2  -9   8        0.23        0.27      0.51 o
  -1  -9   8        4.13        2.99      0.71 o
   0  -9   8      419.80      431.57     12.64 o
   1  -9   8       29.50       27.28      1.17 o
   2  -9   8      224.20      234.13      6.71 o
  -4  -8   8       96.80       87.44      4.40 o
  -3  -8   8       16.38       14.90      2.30 o
  -2  -8   8      108.39      107.07      3.62 o
  -1  -8   8       34.47       33.08      1.03 o
   0  -8   8      146.42      155.99      2.52 o
   1  -8   8       82.10       87.82      2.60 o
   2  -8   8        6.51        5.60      0.97 o
   3  -8   8        8.17        6.46      2.72 o
  -4  -7   8      510.19      495.14     14.67 o
  -3  -7   8       55.13       60.95      3.89 o
  -2  -7   8      124.07      120.30      2.11 o
  -1  -7   8      561.69      542.67     19.93 o
   0  -7   8      363.63      356.78      6.76 o
   1  -7   8       47.43       51.52      1.55 o
   2  -7   8      214.93      214.23      5.29 o
   3  -7   8        0.18        1.43      0.81 o
  -3  -6   8        5.09        5.00      0.54 o
  -2  -6   8      626.22      624.18      6.94 o
  -1  -6   8     1816.34     1882.01      6.89 o
   0  -6   8      228.24      221.80      4.72 o
   1  -6   8      272.66      276.92      6.18 o
   2  -6   8      254.22      263.19     15.05 o
   3  -6   8       15.63       11.05      2.40 o
  -4  -5   8      725.46      761.17     14.45 o
  -3  -5   8       12.07       13.54      0.57 o
  -2  -5   8      193.40      190.93      4.20 o
  -1  -5   8        1.67        4.71      1.16 o
   0  -5   8       87.54       85.35      2.00 o
   1  -5   8      487.57      486.70     16.10 o
   2  -5   8        5.51        5.65      0.85 o
   3  -5   8        8.45       14.34      1.53 o
   4  -5   8      200.31      184.85      4.09 o
  -5  -4   8      113.51      117.62      4.44 o
  -4  -4   8      268.76      255.21      3.73 o
  -3  -4   8       10.75        9.87      0.63 o
  -2  -4   8       60.56       61.21      2.12 o
  -1  -4   8       78.95       89.14      2.47 o
   0  -4   8       52.27       62.41      2.04 o
   1  -4   8      103.31      104.45      8.39 o
   2  -4   8       72.80       80.05      4.00 o
   3  -4   8       47.23       48.11      1.78 o
   4  -4   8       17.38       16.95      1.50 o
  -4  -3   8      857.16      897.51      9.61 o
  -3  -3   8      310.94      277.55      9.11 o
  -2  -3   8      543.82      576.53      5.35 o
  -1  -3   8      112.17      127.97      2.51 o
   0  -3   8     2217.52     2463.52      5.74 o
   1  -3   8       72.54       59.97      1.40 o
   2  -3   8      853.34      796.56      7.67 o
   3  -3   8        0.36        0.82      0.66 o
   4  -3   8       70.18       64.08      2.25 o
  -5  -2   8       27.37       25.43      1.19 o
  -4  -2   8       78.79       77.89      3.70 o
  -3  -2   8       35.66       32.87      1.66 o
  -2  -2   8       91.75      110.98     10.72 o
  -1  -2   8     2686.89     2473.59     14.05 o
   0  -2   8      730.29      713.54      9.75 o
   1  -2   8      276.44      276.40      9.36 o
   2  -2   8      274.84      266.88      3.33 o
   3  -2   8       17.59       21.26      3.18 o
   4  -2   8      780.79      797.60     10.95 o
  -5  -1   8       23.35       19.59      1.50 o
  -4  -1   8     1380.34     1471.40     19.79 o
  -3  -1   8        0.17        1.35      0.53 o
  -2  -1   8      108.02      105.81      4.08 o
  -1  -1   8     1310.42     1253.37      6.29 o
   0  -1   8     1126.17     1213.91      6.10 o
   1  -1   8      400.94      402.83     25.51 o
   2  -1   8      133.22      136.85      5.06 o
   3  -1   8      532.72      518.64     17.78 o
   4  -1   8        2.34        2.42      0.73 o
  -5   0   8       25.45       16.73      3.63 o
  -4   0   8        0.01        1.10      0.67 o
  -3   0   8     1536.05     1429.95     14.25 o
  -2   0   8      335.77      358.54      2.19 o
   0   0   8      468.08      529.26      3.57 o
   1   0   8       32.36       39.39      6.79 o
   2   0   8      300.86      306.69     16.68 o
   3   0   8      488.24      500.25      7.36 o
   4   0   8       34.63       29.42      3.00 o
  -5   1   8      474.63      458.71      9.46 o
  -4   1   8      462.17      494.26      9.77 o
  -3   1   8      298.09      269.32      8.37 o
  -2   1   8      680.51      696.71     24.09 o
  -1   1   8        1.86        1.93      0.42 o
   0   1   8      930.40     1018.72     35.99 o
   1   1   8        3.81        3.53      0.87 o
   2   1   8      339.01      352.53      7.96 o
   3   1   8        0.51        0.51      0.45 o
  -5   2   8       25.17       26.60      3.37 o
  -4   2   8       19.40       22.74      1.80 o
  -3   2   8       85.27       82.10      2.56 o
  -2   2   8      467.71      447.46     31.14 o
  -1   2   8     2830.01     2660.19     33.83 o
   0   2   8      820.41      876.40     19.84 o
   1   2   8      570.41      569.21      8.38 o
   2   2   8      143.56      143.81      7.72 o
   3   2   8        0.26        1.14      0.57 o
  -5   3   8       29.91       28.16      5.27 o
  -4   3   8      792.00      799.52     25.06 o
  -3   3   8        8.00        6.54      1.96 o
  -2   3   8     2214.04     2232.11     93.62 o
  -1   3   8       29.64       31.43      1.40 o
   0   3   8     1315.80     1414.77      7.05 o
   1   3   8      520.74      539.05     21.52 o
   2   3   8       23.00       21.77      1.09 o
   3   3   8      146.25      140.89      2.57 o
  -4   4   8       14.31       13.37      1.74 o
  -3   4   8      352.10      329.01      4.62 o
  -2   4   8        6.58        6.44      1.73 o
  -1   4   8      186.61      187.85      6.81 o
   0   4   8      870.21      937.71     19.84 o
   1   4   8      168.13      170.34      2.44 o
   2   4   8        8.44        9.50      1.33 o
   3   4   8       25.21       20.93      2.22 o
  -4   5   8      495.23      529.31     10.01 o
  -3   5   8      155.55      150.45      5.96 o
  -2   5   8      567.67      573.99     49.00 o
  -1   5   8      286.66      290.26      3.97 o
   0   5   8      832.40      817.95     13.28 o
   1   5   8      125.98      137.53      3.66 o
   2   5   8      334.34      332.39      5.20 o
  -4   6   8       82.29       90.16      2.66 o
  -3   6   8       22.60       24.81      1.38 o
  -2   6   8       50.98       51.03      2.41 o
  -1   6   8      343.56      373.98      5.33 o
   0   6   8     1354.31     1340.11     39.21 o
   1   6   8      381.77      407.95      6.85 o
   2   6   8       21.12       20.82      1.34 o
  -3   7   8      210.17      216.96      6.64 o
  -2   7   8      424.50      438.21      9.21 o
  -1   7   8       36.14       30.02      2.18 o
   0   7   8      105.58       99.82      3.40 o
   1   7   8       88.92       93.55      2.53 o
  -3   8   8      428.03      418.87     13.07 o
  -2   8   8        1.08        1.15      0.70 o
  -1   8   8        9.90        8.30      1.41 o
   0   8   8       32.39       31.27      2.20 o
   1   8   8        2.18        1.19      0.77 o
  -1   9   8       69.50       67.66      2.21 o
  -1 -11   9      162.63      152.15     12.03 o
   0 -11   9      208.21      197.45      4.00 o
  -2 -10   9        5.42        7.33      3.59 o
  -1 -10   9     1138.67     1129.34     32.12 o
   0 -10   9        2.09        2.78      1.15 o
   1 -10   9       82.31       86.57      3.52 o
  -3  -9   9        2.64        3.70      2.30 o
  -2  -9   9       61.40       59.05      4.13 o
  -1  -9   9       83.95       86.60      2.54 o
   0  -9   9       35.54       34.09      1.82 o
   1  -9   9      163.82      164.09      3.58 o
   2  -9   9        9.82       10.79      2.43 o
  -3  -8   9        0.94        1.45      1.13 o
  -2  -8   9      248.50      240.56      5.04 o
  -1  -8   9     1863.00     1920.96     18.55 o
   0  -8   9       99.13       96.25      6.11 o
   1  -8   9        2.71        2.25      0.62 o
   2  -8   9       38.37       37.74      1.86 o
  -4  -7   9      197.23      207.78      7.80 o
  -3  -7   9       66.29       70.54      3.40 o
  -2  -7   9       10.69       10.22      1.34 o
  -1  -7   9      607.51      618.13      6.96 o
   0  -7   9      255.25      260.70     10.34 o
   1  -7   9      145.79      148.39      4.85 o
   2  -7   9     1424.47     1526.82     90.76 o
   3  -7   9      127.17      127.92      3.93 o
  -4  -6   9      195.55      212.57      8.01 o
  -3  -6   9       56.36       52.31      5.40 o
  -2  -6   9       22.69       20.92      1.86 o
  -1  -6   9     2528.80     2790.72     11.88 o
   0  -6   9        0.06        0.86      0.24 o
   1  -6   9      300.65      300.89      4.99 o
   2  -6   9        7.48        8.07      1.16 o
   3  -6   9      140.85      152.46     12.89 o
  -4  -5   9       62.19       65.33      3.72 o
  -3  -5   9       22.65       21.69      1.33 o
  -2  -5   9        0.12        0.69      0.79 o
  -1  -5   9       43.41       45.06      1.72 o
   1  -5   9      683.67      688.71     15.47 o
   2  -5   9       10.63        9.05      1.02 o
   3  -5   9      642.30      660.84     12.85 o
  -4  -4   9      389.46      375.43     20.70 o
  -3  -4   9      468.90      453.54     15.87 o
  -2  -4   9     1461.54     1528.52     17.89 o
  -1  -4   9     1143.09     1226.50     25.72 o
   0  -4   9      663.14      634.80      3.30 o
   1  -4   9      188.07      184.73      3.54 o
   2  -4   9       32.37       27.10      2.47 o
   3  -4   9       12.70       11.82      1.14 o
  -4  -3   9      280.45      278.46     10.11 o
  -3  -3   9       46.93       52.56      1.38 o
  -2  -3   9      291.85      297.30      4.87 o
  -1  -3   9      344.24      318.75      7.44 o
   0  -3   9      329.58      324.70      2.06 o
   1  -3   9      121.84      112.54      4.89 o
   2  -3   9     1353.39     1394.87     13.23 o
   3  -3   9      323.55      318.28      6.19 o
  -5  -2   9       89.09       87.48      3.23 o
  -4  -2   9      156.46      168.20      6.28 o
  -3  -2   9      787.81      740.62     11.69 o
  -2  -2   9      127.42      130.42      4.06 o
  -1  -2   9     1042.63     1066.72      9.03 o
   0  -2   9      492.43      524.38      6.19 o
   1  -2   9       82.26       74.16      1.80 o
   2  -2   9       36.00       32.35      5.10 o
   3  -2   9      312.01      299.15     21.35 o
  -5  -1   9      543.81      527.81     15.37 o
  -4  -1   9       98.96       87.33      3.26 o
  -3  -1   9      509.10      516.45      7.81 o
  -2  -1   9      259.83      253.44      1.66 o
  -1  -1   9      328.80      313.67      4.78 o
   0  -1   9      292.78      270.74      6.81 o
   1  -1   9      187.14      185.13      3.74 o
   2  -1   9       60.97       61.37      4.94 o
   3  -1   9      593.98      596.92     10.17 o
  -5   0   9      255.52      260.22      5.90 o
  -4   0   9      520.33      512.83      6.70 o
  -2   0   9      475.13      453.96      7.20 o
  -1   0   9     1358.50     1404.71      7.02 o
   0   0   9      634.89      703.16      9.03 o
   1   0   9      137.45      137.83      7.45 o
   2   0   9       56.72       56.23      1.81 o
   3   0   9       65.75       61.64      2.88 o
  -5   1   9        0.69        1.36      0.76 o
  -4   1   9      155.01      156.98      5.19 o
  -3   1   9      140.71      156.53      5.42 o
  -2   1   9       40.43       42.01      1.39 o
  -1   1   9     1441.27     1416.97     59.27 o
   0   1   9      115.13      119.98      2.84 o
   1   1   9        0.15       -0.06      0.53 o
   2   1   9      961.18      966.91     45.75 o
   3   1   9      271.61      264.34     19.01 o
  -5   2   9       91.97       89.14      3.40 o
  -4   2   9      487.63      517.06     25.94 o
  -3   2   9       13.69       12.14      2.57 o
  -2   2   9        0.04        0.38      0.57 o
  -1   2   9      809.96      811.20     29.31 o
   0   2   9       19.57       19.59      1.05 o
   1   2   9        0.02        0.84      0.49 o
   2   2   9       96.63      100.23      6.39 o
   3   2   9      177.21      170.29      5.67 o
  -4   3   9        2.16        1.32      0.87 o
  -3   3   9      280.61      259.21     16.58 o
  -2   3   9        0.07        1.63      6.19 o
  -1   3   9      516.77      510.89     14.82 o
   0   3   9        3.17        5.36      1.45 o
   1   3   9        4.76        5.76      0.89 o
   2   3   9      134.33      130.03      5.50 o
   3   3   9        4.94        6.05      1.52 o
  -4   4   9      111.87      100.39      3.47 o
  -3   4   9      190.66      171.14      3.55 o
  -2   4   9       57.06       56.53      1.95 o
  -1   4   9      495.13      489.29      8.84 o
   0   4   9        0.23        1.06      0.39 o
   1   4   9      243.56      247.89     12.76 o
   2   4   9       40.76       40.90      1.76 o
  -4   5   9       11.47        6.84      1.55 o
  -3   5   9      115.15      103.35      3.10 o
  -2   5   9      205.47      218.33     16.19 o
  -1   5   9      410.61      435.32      8.89 o
   0   5   9      114.51      106.28      2.99 o
   1   5   9      116.60      113.76      3.99 o
   2   5   9      163.23      173.33      4.47 o
  -3   6   9       19.25       22.63      2.05 o
  -2   6   9        5.03        8.48      1.71 o
  -1   6   9      101.06      105.46      2.75 o
   0   6   9        0.20        1.13      0.69 o
   1   6   9       60.26       63.92      1.96 o
  -3   7   9        6.65        7.75      2.38 o
  -2   7   9      129.25      124.35      3.89 o
  -1   7   9      150.31      143.02      3.04 o
   0   7   9      174.32      178.18      3.74 o
   1   7   9       10.46        8.21      1.61 o
  -2   8   9      394.07      416.86     11.93 o
  -1   8   9       54.61       51.79      2.08 o
  -2 -10  10      156.00      158.29      6.38 o
  -1 -10  10       33.66       33.44      1.64 o
   0 -10  10       36.20       30.45      1.83 o
   1 -10  10      317.36      313.24     12.90 o
  -2  -9  10       14.20        9.58      2.49 o
  -1  -9  10       11.96       11.06      1.18 o
   0  -9  10        2.25        2.92      1.09 o
   1  -9  10      142.72      143.69      3.94 o
  -3  -8  10      428.89      428.34     13.50 o
  -2  -8  10       73.20       77.07      2.50 o
  -1  -8  10       20.44       20.86      1.72 o
   0  -8  10     2643.65     2667.55     54.49 o
   1  -8  10       45.95       34.97      5.99 o
   2  -8  10       83.57       81.83      7.69 o
  -3  -7  10      999.42     1067.35     13.82 o
  -2  -7  10       12.97       10.86      1.10 o
  -1  -7  10      231.21      236.63      4.15 o
   0  -7  10        9.27       10.17      2.67 o
   1  -7  10      306.66      313.20      7.61 o
   2  -7  10        6.23        7.52      1.10 o
  -4  -6  10       17.07       13.18      5.46 o
  -3  -6  10       76.98       67.37      2.07 o
  -2  -6  10      172.44      160.66      9.97 o
  -1  -6  10        0.04        0.78      0.40 o
   0  -6  10      268.06      274.41      5.53 o
   2  -6  10        7.12        8.57      0.87 o
   3  -6  10        0.01        0.64      0.68 o
  -4  -5  10      514.89      572.11     17.67 o
  -3  -5  10     1141.93     1099.10     16.24 o
  -2  -5  10       82.37       83.68      4.35 o
  -1  -5  10       79.45       87.47      2.71 o
   0  -5  10        0.99        1.36      0.74 o
   1  -5  10      108.44      113.97      2.66 o
   2  -5  10       34.67       34.25      4.13 o
   3  -5  10      120.49      116.85      2.93 o
  -4  -4  10       94.10       97.56      3.66 o
  -3  -4  10      571.39      591.25     10.99 o
  -2  -4  10      405.54      418.50      9.33 o
  -1  -4  10       48.12       53.15      2.66 o
   0  -4  10      708.69      648.86      2.44 o
   1  -4  10     1308.81     1320.05     22.58 o
   2  -4  10      146.81      156.48      3.29 o
   3  -4  10        9.71        7.55      1.61 o
  -4  -3  10        0.00        0.23      0.70 o
  -3  -3  10      925.02      923.69     14.12 o
  -2  -3  10       82.59       76.66      3.21 o
  -1  -3  10       26.58       23.38      1.62 o
   0  -3  10        4.56        1.44      1.60 o
   1  -3  10      804.68      805.34     30.86 o
   2  -3  10        0.77        0.91      0.57 o
   3  -3  10       44.43       41.18      4.12 o
  -3  -2  10      187.96      207.61      4.83 o
  -2  -2  10      627.30      588.63      7.42 o
  -1  -2  10       27.38       29.97      1.96 o
   0  -2  10        1.36        2.43      0.49 o
   1  -2  10      135.86      143.19      3.07 o
   2  -2  10       17.97       19.16      1.11 o
   3  -2  10       80.39       71.93      2.87 o
  -4  -1  10      188.69      175.47      6.17 o
  -3  -1  10      241.73      263.57      7.81 o
  -2  -1  10      503.06      478.08      4.27 o
  -1  -1  10        4.73        4.09      0.53 o
   0  -1  10      127.65      140.45      2.18 o
   1  -1  10      109.31      118.74      6.92 o
   2  -1  10        4.91        4.65      1.01 o
   3  -1  10        1.22        1.61      1.22 o
  -4   0  10      351.32      338.55      6.49 o
  -3   0  10      214.33      234.39      4.06 o
  -2   0  10      253.73      253.19      2.76 o
  -1   0  10      125.85      118.66      7.25 o
   0   0  10      954.72      857.43      5.44 o
   1   0  10     1180.55     1153.74      8.93 o
   2   0  10       71.95       74.74      5.20 o
   3   0  10       39.55       36.92      2.32 o
  -4   1  10       57.58       57.80      2.33 o
  -3   1  10      325.46      312.59      4.53 o
  -2   1  10        1.59        1.40      0.47 o
  -1   1  10     1429.32     1250.99      7.84 o
   0   1  10      688.61      739.33      6.19 o
   1   1  10      507.90      529.59     13.49 o
   2   1  10       35.79       32.51      1.33 o
   3   1  10      103.85      101.19      4.71 o
  -4   2  10       71.38       76.84      7.71 o
  -3   2  10      399.81      392.10      5.45 o
  -2   2  10       64.43       57.56      1.87 o
  -1   2  10      521.60      519.39     31.66 o
   0   2  10       18.05       18.93      0.97 o
   1   2  10        5.99        6.80      1.49 o
   2   2  10      122.25      123.93      6.70 o
  -4   3  10      139.61      146.63      5.55 o
  -3   3  10      138.67      124.17     10.53 o
  -2   3  10      273.08      257.97      9.12 o
  -1   3  10        9.26        7.83      1.18 o
   0   3  10      290.39      306.20      4.37 o
   1   3  10      936.40      928.84    109.10 o
   2   3  10       77.67       76.36      2.34 o
  -4   4  10       74.70       76.77      4.94 o
  -3   4  10      335.77      362.18     10.55 o
  -2   4  10       70.49       64.37      5.26 o
  -1   4  10      625.08      634.33     15.98 o
   0   4  10        3.02        1.93      0.72 o
   1   4  10      818.66      824.38     27.44 o
   2   4  10      346.72      362.43     10.14 o
  -2   5  10       58.11       53.82      2.07 o
  -1   5  10      774.13      796.38     11.13 o
   0   5  10      388.05      365.81     21.69 o
   1   5  10      420.20      413.05      8.40 o
  -3   6  10      161.01      158.29      3.67 o
  -2   6  10      297.39      295.15     14.01 o
  -1   6  10       20.29       24.58      1.65 o
   0   6  10      234.44      235.77      4.79 o
   1   6  10        9.10        6.83      1.47 o
  -2   7  10      497.43      509.34      6.44 o
  -1   7  10        6.74        6.54      1.70 o
  -2  -9  11      259.22      266.93      5.64 o
  -1  -9  11       62.39       58.70      3.50 o
   0  -9  11      700.09      693.90     13.20 o
   1  -9  11      194.62      194.34      7.13 o
  -3  -8  11      123.69      133.57      5.44 o
  -2  -8  11       35.01       33.76      1.65 o
  -1  -8  11        2.82        2.69      1.58 o
   0  -8  11       89.03       98.54      3.06 o
   1  -8  11       14.06       13.19      2.67 o
  -3  -7  11        0.16        0.51      0.58 o
  -2  -7  11       18.49       15.02      1.93 o
  -1  -7  11       36.09       33.78      3.16 o
   0  -7  11      911.74      947.29     13.98 o
   1  -7  11      230.63      231.80      7.14 o
   2  -7  11      207.57      201.60      6.02 o
  -3  -6  11       21.77       21.47      2.82 o
  -2  -6  11      210.44      219.70      7.67 o
  -1  -6  11       87.95       92.21      3.50 o
   0  -6  11       52.66       54.27      2.56 o
   1  -6  11       16.37       14.77      4.25 o
   2  -6  11       45.53       37.56      7.14 o
  -4  -5  11       82.04       82.10      5.82 o
  -3  -5  11       28.78       26.24      2.98 o
  -2  -5  11        1.19        1.99      0.88 o
  -1  -5  11     1207.18     1263.34     19.20 o
   0  -5  11      549.33      562.38     12.82 o
   1  -5  11       20.67       23.15      6.55 o
   2  -5  11       60.96       61.19      3.62 o
  -4  -4  11      151.23      142.92      5.23 o
  -3  -4  11      129.13      136.54      4.85 o
  -2  -4  11      101.58       98.51      4.83 o
  -1  -4  11       72.53       69.05      3.10 o
   0  -4  11        0.01        1.13      1.06 o
   1  -4  11        2.98        2.29      0.42 o
   2  -4  11      140.70      131.50      4.55 o
  -4  -3  11      199.29      191.22      6.42 o
  -3  -3  11       12.98       12.16      5.23 o
  -2  -3  11        1.16        0.53      0.89 o
  -1  -3  11        1.41        2.44      1.25 o
   0  -3  11     1044.57     1145.42     13.92 o
   1  -3  11      162.10      171.03      3.73 o
   2  -3  11       55.94       50.14      3.88 o
  -4  -2  11      826.28      749.20     10.52 o
  -3  -2  11        4.30        3.87      1.40 o
  -2  -2  11      844.27      879.96     11.33 o
  -1  -2  11      346.92      379.00      6.82 o
   0  -2  11       85.07       95.97      2.06 o
   1  -2  11        4.26        6.73      1.03 o
   2  -2  11       54.71       52.92      3.50 o
  -4  -1  11       14.86       13.03      3.76 o
  -3  -1  11      440.56      417.58      8.59 o
  -2  -1  11        1.48        0.55      0.85 o
  -1  -1  11      351.90      319.98     16.07 o
   1  -1  11      279.27      277.74     19.83 o
   2  -1  11      100.80       94.25      5.33 o
  -4   0  11       15.69       16.33      5.06 o
  -3   0  11      719.05      394.45      9.40 o
  -2   0  11      115.08      124.45      7.43 o
  -1   0  11        0.11        0.41      0.29 o
   0   0  11      131.12      125.23      4.43 o
   1   0  11      162.01      161.78      2.41 o
   2   0  11       30.37       26.08      2.98 o
  -4   1  11      221.23      223.15      7.95 o
  -3   1  11      129.57      117.34      2.75 o
  -2   1  11       20.12       18.38      1.11 o
  -1   1  11       37.57       34.84      2.64 o
   0   1  11     1627.04     1724.76     21.64 o
   1   1  11        0.25        0.24      0.60 o
   2   1  11       34.42       34.95      1.45 o
  -4   2  11      933.57      962.34     12.63 o
  -3   2  11       11.67       15.25      1.05 o
  -2   2  11      334.47      277.48     24.51 o
  -1   2  11       86.23       83.49      3.05 o
   0   2  11       14.48       12.84      1.45 o
   1   2  11       14.72       14.82      2.74 o
   2   2  11       68.81       71.83      5.41 o
  -4   3  11      150.86      163.94      7.73 o
  -3   3  11      466.98      429.21      8.11 o
  -2   3  11        5.33        5.90      1.11 o
  -1   3  11      103.41      112.83      2.81 o
   0   3  11     1160.12     1168.29     14.75 o
   1   3  11       19.05       19.68      1.43 o
  -3   4  11      825.60      799.34     38.58 o
  -2   4  11      335.73      303.69     14.85 o
  -1   4  11      132.74      140.05      3.39 o
   0   4  11        2.03        1.54      0.62 o
   1   4  11      241.79      244.10      4.63 o
  -3   5  11       60.33       50.55      4.00 o
  -2   5  11      249.25      266.77     10.52 o
  -1   5  11      106.16      111.29      5.97 o
   0   5  11      219.35      236.86      5.41 o
  -2   6  11       62.30       58.50      2.25 o
  -1   6  11       87.64       85.12      2.35 o
  -1  -9  12       37.17       34.78      2.08 o
  -2  -8  12      555.63      562.25     26.96 o
  -1  -8  12       40.32       43.78      2.70 o
   0  -8  12       96.68       96.98      3.27 o
  -3  -7  12      128.82      143.58      5.59 o
  -2  -7  12      245.58      236.80      6.08 o
  -1  -7  12        1.98        2.94      1.23 o
   0  -7  12       15.55       17.12      2.10 o
   1  -7  12       44.54       39.90      4.57 o
  -3  -6  12      708.60      742.83     51.91 o
  -2  -6  12      951.40      995.96      9.49 o
  -1  -6  12        0.05        0.81      0.77 o
   0  -6  12      222.83      254.30      7.53 o
   1  -6  12       62.89       68.77      3.81 o
  -3  -5  12       37.33       31.55      2.08 o
  -2  -5  12        2.10        2.76      0.91 o
  -1  -5  12      159.13      172.68      5.21 o
   0  -5  12       17.84       17.96      6.17 o
   1  -5  12      511.32      538.95     13.67 o
   2  -5  12      621.90      655.09     11.42 o
  -3  -4  12      109.75      107.38      4.21 o
  -2  -4  12     1287.24     1158.43     21.05 o
  -1  -4  12      527.38      562.57     10.23 o
   0  -4  12       37.66       35.25      2.25 o
   1  -4  12       92.17       96.17      4.08 o
   2  -4  12       45.94       48.41      3.15 o
  -4  -3  12      101.15       97.43      3.83 o
  -3  -3  12      127.76      129.44      5.14 o
  -2  -3  12        2.72        5.63      1.06 o
  -1  -3  12      475.47      524.00      9.82 o
   0  -3  12       23.72       24.79      2.08 o
   1  -3  12       84.00       94.09      4.27 o
   2  -3  12      272.51      284.44      6.82 o
  -4  -2  12        5.15        3.06      1.70 o
  -3  -2  12      457.69      405.49     10.91 o
  -2  -2  12      375.18      392.16      8.46 o
  -1  -2  12       99.70      105.97      5.34 o
   0  -2  12      249.82      258.46      6.40 o
   1  -2  12       29.44       26.92      1.20 o
   2  -2  12      134.70      111.25     19.46 o
  -4  -1  12       98.47       81.44      3.95 o
  -3  -1  12        3.84        3.83      1.08 o
  -2  -1  12        8.30        9.10      1.55 o
  -1  -1  12      109.37      120.58      5.87 o
   0  -1  12      432.00      423.09      9.48 o
   2  -1  12      621.32      641.78     18.25 o
  -4   0  12      126.37      130.87      4.66 o
  -3   0  12       58.07       58.78      3.21 o
  -2   0  12     1266.72      954.47     18.18 o
  -1   0  12       18.97       21.30      2.08 o
   0   0  12      357.68      250.28      4.78 o
   1   0  12       35.91       36.01      1.58 o
   2   0  12       95.12      104.58      2.47 o
  -3   1  12       23.92       27.49      2.42 o
  -2   1  12        0.00        0.21      0.79 o
  -1   1  12      207.43       97.70      2.53 o
   0   1  12       72.65       69.81      3.07 o
   1   1  12      208.62      207.60     12.49 o
  -3   2  12      187.05      178.32      7.76 o
  -2   2  12      615.28      414.84      9.91 o
  -1   2  12       17.59       13.25      1.06 o
   0   2  12       87.44       90.24      7.17 o
   1   2  12       44.34       46.28      1.85 o
  -3   3  12        0.01        0.23      0.70 o
  -2   3  12       46.68       49.68      3.28 o
  -1   3  12       20.34       18.78      1.50 o
   0   3  12        0.01        1.62      0.71 o
   1   3  12      220.53      251.47      4.15 o
  -2   4  12      156.10      159.40      4.20 o
  -1   4  12      194.38      195.60      6.03 o
   0   4  12      290.83      311.49      9.08 o
  -2  -7  13      251.22      270.02      4.98 o
  -1  -7  13       31.32       33.52      2.36 o
   0  -7  13      181.68      197.26      5.63 o
  -2  -6  13       31.93       31.21      2.91 o
  -1  -6  13       28.02       31.99      2.27 o
   0  -6  13      566.40      623.32     17.37 o
  -3  -5  13      393.39      392.20      7.91 o
  -2  -5  13       18.04       20.30      1.72 o
  -1  -5  13       77.80       75.23      3.57 o
   0  -5  13       14.48       17.50      2.19 o
   1  -5  13      302.63      322.83      7.38 o
  -3  -4  13      440.02      450.79      8.65 o
  -2  -4  13       28.05       26.02      2.04 o
  -1  -4  13      209.27      228.25      7.12 o
   0  -4  13      107.93      117.18      4.04 o
   1  -4  13       72.38       77.59      4.12 o
  -3  -3  13      221.41      221.69      7.63 o
  -2  -3  13      382.87      400.26     11.12 o
  -1  -3  13      315.25      342.31      9.76 o
   0  -3  13      202.73      211.59      6.89 o
   1  -3  13      603.66      651.28     17.90 o
  -3  -2  13        3.97        5.06      1.25 o
  -2  -2  13       51.06       54.97      3.23 o
  -1  -2  13      387.24      447.81     11.95 o
   0  -2  13      179.30      192.31      6.48 o
   1  -2  13      411.45      431.51     13.61 o
  -3  -1  13      143.58      131.08      5.95 o
  -2  -1  13      270.22      265.78      8.16 o
  -1  -1  13        4.39        5.80      2.89 o
   0  -1  13        0.96        2.00      0.94 o
   1  -1  13      117.72      126.87      5.97 o
  -2   0  13        0.14        0.83      1.47 o
  -1   0  13      273.01      289.78      8.80 o
   0   0  13        4.29        6.25      4.46 o
   1   0  13      533.39      568.41     10.82 o
  -3   1  13      486.88      533.89     11.05 o
  -2   1  13      177.66      178.59      7.02 o
  -1   1  13       95.52       65.75      3.83 o
   0   1  13       75.58       82.55      4.49 o
  -2   2  13        6.58        5.06      4.00 o
  -1   2  13      301.63      308.40     10.27 o
   0   2  13      146.11      155.02      4.95 o
  -1   3  13        3.22        7.48      4.46 o
  -1  -5  14       93.49      101.21      3.87 o
  -2  -4  14      273.62      255.36      6.27 o
  -1  -4  14       91.20      101.74      5.10 o
   0  -4  14       22.82       21.07      2.27 o
  -2  -3  14      205.16      198.73      8.04 o
  -1  -3  14      157.88      177.68      7.02 o
   0  -3  14      104.19      106.38      6.76 o
  -2  -2  14       29.51       30.10      2.40 o
  -1  -2  14      387.58      279.83      9.35 o
   0  -2  14       13.42       13.99      1.81 o
  -2  -1  14       10.44       11.05      6.08 o
   0  -1  14      106.97      130.59      5.23 o
  -2   0  14      110.26      128.70      5.10 o
  -1   0  14       42.90       46.34      2.89 o
 
